# Supplementary material for: Cytomegalovirus immunity in high-risk liver transplant recipients following preemptive antiviral therapy versus prophylaxis
Source: JCI Insight. 2024 Sep 24;9(18):e180115. doi: 10.1172/jci.insight.180115 (PMC11457861; doi:10.1172/jci.insight.180115)
Supplement: Supporting data values [file jciinsight-9-180115-s228.xlsx]

## Sheet: Figure1
CD8+CD57+ T-cells (cells/uL)							% CD8+CD57+ T-cells							CD4+CD57+ T-cells (cells/uL)							% CD4+CD57+ T-cells
d100		6mo		12mo			d100		6mo		12mo			d100		6mo		12mo			d100		6mo		12mo
PET	PRO	PET	PRO	PET	PRO		PET	PRO	PET	PRO	PET	PRO		PET	PRO	PET	PRO	PET	PRO		PET	PRO	PET	PRO	PET	PRO
41.4765	8.30749	244.592	38.8564	269.268	111.336		4.62	3.43	31.2	16.4	46.4	18		4.17249	1.00198	5.34335	8.36379	5.11168	14.0344		0.3	0.12	0.64	1.18	0.41	0.97
7.19624	6.0934	38.8856	87.1238	177.17	927.686		5.68	5.88	23	27	65	70.7		2.64497	0.640095	3.40452	8.11752	2.33763	21.6249		0.27	0.37	0.35	1.03	0.96	2.15
10.4273	4.64156	68.8918	273.56	1368.78	117.714		5.74	4.67	42.5	49	63.4	39.9		3.85349	0.358295	2.62714	59.7437	258.152	63.0325		0.91	0.064	0.96	8.65	39.7	8.29
71.7432	26.5137	198.431	197.632	469.031	380.088		52.3	18.9	24.3	3.3	58.4	38.2		2.15726	1.19652	30.6184	14.3426	57.1218	15.6096		0.49	0.32	5.24	0.82	9.76	2.26
33.3704	9.93031	199.789	50.0779	426.244	770.475		33.5	4.75	39.7	6.64	41.9	67.8		2.84312	2.08362	19.2702	4.27604	28.5348	6.38787		1.06	0.23	2.99	3.06	4.09	6.06
64.4739	91.9887	289.992	58.4955	144.771	22.872		12	31.4	35	25	37.1	16.7		8.17016	7.63596	24.4606	4.00276	7.51641	1.7273		2.2	1.47	5.3	0.78	1.65	0.61
254.683	2.61902	53.3592	6.59131	406.424	18.4103		34.6	1.99	31.3	5.18	68.8	8.15		7.86737	0.399089	1.36709	1.53167	9.94305	3.57635		1.03	0.19	0.6	0.33	1.69	0.36
60.8615	2.78965	877.584	350.515	3300.43	133.785		19.3	2.44	50.2	46.1	75.1	11.4		3.82555	0.11396	26.6064	181.181	643.034	76.247		2.43	0.2	2.1	13.2	41.3	5.45
82.221	6.94336	2452.07	246.398	1520.76	334.335		32.2	6.86	68.9	28.8	58.1	34.4		9.04411	0.263455	140.579	119.756	9.93171	135.992		1.43	0.084	10.3	14.4	2.17	21.4
5.23874	100.518	1587.85	89.0683	471.727	103.237		3.15	26.5	41.1	13.7	59.5	49.7		0.873123	5.14261	25.2325	6.77219	27.994	2.14946		0.21	0.53	2.13	0.52	3.95	0.66
2.56778	3.61543	541.832	19.1367	45.4903	131.516		3.53	1.34	57.6	13.1	16.4	44.9		0.788926	1.35282	24.7702	7.84815	3.60399	14.6341		0.21	0.62	3.29	1.96	0.75	3.13
32.8837	34.0923	36.4162	831.1	344.584	355.734		9.67	15.2	24.5	46.7	59.7	49.5		2.08667	7.33342	1.56404	34.101	41.1064	19.2551		0.53	1.72	0.54	10.5	7.97	4.05
61.8851	25.4816	243.768	13.9817	222.697	10.7102		27.9	10.9	45.1	3.17	38	4.19		4.78435	7.0429	16.6452	4.39562	3.71737	3.74011		0.73	1.07	3.38	0.8	0.27	0.75
90.621	9.23057	56.9808	272.921	731.187	69.4633		54.8	7.82	18.1	37.5	71.7	48.3		7.92327	2.31379	5.48525	69.1258	28.668	3.56277		4.21	0.48	0.65	4.05	6.69	0.57
108.553	44.4064	440.3	5.636	484.391	777.883		29.3	18.9	61.4	15.1	50	67.1		10.7216	4.44756	33.0312	2.903	14.4811	104.099		1.54	1.02	4.54	0.72	0.64	9.55
18.1292	98.647	181.114	4.12586	363.086	120.716		6.36	15.3	33.5	11.3	51.9	60.6		2.71666	5.38799	7.75698	0.583279	45.1842	40.4546		0.23	0.4	0.44	0.21	21.7	5.81
14.742	4.85125	296.331	16.9968	769.993	2.71207		13.5	6.9	44.4	5.65	44.6	4.19		3.4398	1.41514	21.9095	4.27116	36.1619	0.462527		0.84	0.38	6.8	0.64	4.4	0.11
272.837	11.0773	139.69	425.719	1095.17	99.4934		43.4	6.46	13.1	33.1	67.7	55.2		11.4881	1.40587	5.57248	26.2158	241.626	2.44099		1.41	0.25	1.05	3.74	14.2	1.4
20.1658	14.9335	123.102	96.3189	319.827	342.904		38.3	29.3	43.7	22.5	63.9	46.5		7.70583	3.14284	7.51196	2.47309	16.4978	16.5108		2.53	0.72	0.8	0.92	2.08	4.28
13.5795	44.9442	329.886	65.4667	168.864	628.026		14.2	7.99	64.9	48.2	24	47.7		3.69074	5.46155	14.5691	2.26719	8.68476	8.52067		0.77	0.57	2.19	1.92	1.54	1.6
172.055	6.77542	187.255	32.2003	999.499	98.1889		22.1	9.74	13.6	11	68.3	32.4		8.74256	1.34854	12.1245	2.7605	36.9131	9.14808		1.89	0.26	1.06	0.28	9.56	3.06
174.621	30.8844	960.016	252.341	584.789	29.7357		20.3	14.7	69.3	51	68	12.9		6.90224	1.64304	109.645	4.74605	14.6017	2.96839		1.18	0.49	25.9	2.85	4.28	0.53
14.7098	5.57719	336.525	68.7676	356.769	509.55		22.4	6.93	55.6	19.4	57.7	65		0.941965	2.46723	6.30343	2.4008	8.42285	2.6812		1.11	0.44	2.62	0.96	0.95	0.98
204.964	11.4555	161.346	7.40636	104.367	841.299		16.6	14.2	36.2	9.7	17.6	72.4		7.46671	3.45608	11.9443	3.64164	1.63891	2.81423		3.32	0.88	0.96	1.72	0.28	1.2
28.3498	45.5741	117.684	69.9457	734.199	16.5794		21.2	16.5	14.9	40.4	55.8	19.7		1.64675	6.20433	1.00125	4.97048	8.52898	4.24341		0.8	1.24	0.083	1.48	2.43	1.98
134.771	1.22128	11.0558	41.2256	24.975	31.9238		45.7	3.29	6.68	14	10.8	39.7		11.0071	1.27187	0.87346	0.875493	0.919045	3.39539		1.82	0.55	0.15	0.25	0.18	1.42
13.2601	24.0148	219.154	28.0497	2217.5	272.664		8.97	13.2	15	70.9	43.9	40.8		3.2041	3.86866	2.9951	0.481317	43.8977	6.72835		0.31	0.64	0.27	2.08	3.65	1.89
59.1294	4.03475	334.025	146.435	365.84	1951.45		21.3	6.05	51.4	43.8	55.9	91		5.64109	2.1321	22.9009	6.12015	11.807	2.12976		0.62	1.3	1.87	3.79	1	0.87
13.1399	12.8783	698.226	4.8694	164.736	455.75		14.4	17.6	58.4	11.4	36.4	61.4		0.629926	1.85805	67.3905	0.73841	35.105	38.2698		0.53	0.37	13.7	0.98	5.87	14.2
8.1121	7.03637	126.987	82.4588	754.148	0.632187		6.29	4.61	27.5	59.3	56	7.14		1.86264	0.670532	19.8723	1.18586	233.193	0.300865		0.55	0.14	3.91	1.65	18.6	1.75
30.2844	13.9071	20.2669	138.791	53.5161	92.8396		15.7	8.73	10.2	32.9	28	56.3		1.9399	2.06831	6.13116	7.23838	28.489	0.751594		0.59	1.13	1.05	0.87	7.65	0.89
201.178	27.2648	930.397	72.7915	885.054	107.927		38.9	10.4	59	34.3	56.8	24.5		4.54606	2.07068	23.7232	2.87793	26.1209	5.04834		2.16	1.53	4.15	2.09	3.74	0.81
104.716	24.9989	15.4035	66.887	19.8218	569.993		17.6	42.5	11.6	35.1	10	50.4		7.21973	2.70909	0.940404	1.467	1.76665	18.8439		1.28	1.52	0.45	0.64	0.56	4.24
14.0425	65.4029	96.4529	74.1302	96.7464	34.356		21.1	50.5	25.4	53.1	15.1	20.4		0.768067	0.400052	2.74781	8.82615	4.1438	2.30419		0.37	0.49	1.33	3.56	0.81	0.73
23.8214	4.68193	203.48	4.25882	256.698	73.9618		6.45	14.4	76.9	2.15	62.2	41.7		8.65454	0.568183	4.23774	2.05912	10.8751	13.6036		0.75	1.8	1.24	0.36	2.34	4.14
15.2439	21.2757	150.992	5.19561	204.316	4.18416		6.12	10.4	23.2	20	32.3	1.77		3.55983	2.40242	18.7819	2.08029	17.7477	1.72681		0.55	0.45	2.73	0.78	2.72	0.28
18.4153	41.7297	5.0046	15.1351	10.6679	23.6808		12.5	30.5	3.12	24	8.29	34.7		1.50524	1.15998	2.8354	2.31982	2.61408	3.36696		0.57	0.25	0.49	1.25	0.6	1.09
108.095	62.3952	404.877	98.5488	337.603	258.921		30	16.9	24.4	11.7	36.6	45.9		16.0473	9.23638	11.2	3.15523	13.671	5.69439		2.83	0.96	1.66	0.41	3.98	2.06
18.3224	16.9769	106.03	13.3006	106.267	237.429		5.37	23.6	52.3	18.2	66.3	49.3		4.07222	2.52919	5.33638	2.59781	6.32497	11.5827		0.31	0.38	7.92	0.81	7.59	9.11
97.1984	1.67556	245.118	13.8816	98.3638	9.17205		24	1.1	42.3	9.78	28.9	13.1		12.4179	2.48015	34.4747	2.93343	11.798	1.91036		2.95	0.59	5.05	2.08	1.87	0.71
83.639	8.67629	7.92123	3.42388	16.0231	149.649		19.6	10.9	5.53	3.97	8.65	35.1		3.90474	1.43075	2.08996	0.35989	2.86658	17.7733		1.19	0.85	0.9	0.3	0.91	2.35
5.31825	283.583	24.0898	62.9937	18.5414	4.70851		15.1	29.8	23.1	50.5	20.4	6.81		1.54375	60.3834	6.49454	0.783783	3.7513	0.445261		2.51	10.6	1.75	1.3	1.04	0.36
139.341	26.0901	53.148	207.255	301.17	136.401		31.5	34.2	24.2	48.3	37.1	76.3		10.5174	9.25254	1.1096	10.7396	9.96757	0.238117		1.78	4.89	1.94	5.79	7.49	0.79
19.1617	82.5053	1076.43	202.739	612.942	250.187		20.6	10.5	53.7	57.4	48.5	56.1		4.49989	10.9688	45.9904	5.99783	34.1595	11.3596		1.45	1.21	16.2	5.72	7.07	7.62
27.3683	10.5475	2.59997	4.48209	2.51014	407.887		38.5	42.9	2.07	6.48	1.6	71.5		1.56336	0.765813	0.760995	0.285886	0.768056	5.14663		1.99	1.55	0.78	0.065	0.61	5.45
273.375	13.4134	69.7588	49.4095	2331.5	4.21785		58.1	38.2	38.8	28.3	76.5	5.32		8.72004	4.42524	7.8215	1.49958	266.874	0.404092		4.27	2.04	2.59	2.39	19.4	0.076
9.69432	3.73573	215.851	259.307	765.565	44.0708		10.5	21.8	44.4	46.6	59.8	37.2		0.534598	0.389583	1.36681	30.5178	8.58511	1.83921		0.4	0.26	0.63	6.05	2.42	2.66
7.89884	3.17302	100.143	69.613	361.577	168.604		10.2	2.24	23.2	22	54	42.3		1.28328	2.95012	2.34222	9.18066	3.54761	21.7401		0.29	0.52	1.02	1.86	0.56	2.74
62.9254	3.31683	154.069	8.60549	297.639	88.1548		27.6	8.22	33.6	17.1	61.9	24.2		3.28251	1.36218	12.7212	12.1237	14.8439	21.9104		0.93	0.57	2.56	2.42	4.87	3.65
6.26365	14.8262	218.338	43.1964	942.356	141.27		7.07	7.11	48.3	35.3	78.1	46.4		1.6492	2.21007	2.53145	3.18555	7.19231	59.9112		0.49	0.42	0.36	0.9	1.02	8.54
4.93779	47.3772	83.3167	58.4523	121.819	84.8252		4.56	20.8	22.6	21.4	25.6	61.3		1.89906	1.28651	3.50927	14.1096	3.25855	6.90942		0.54	0.25	0.65	2.13	0.59	2.48
77.0358	2.67915		24.1135	629.231	624.815		49.7	4.43		22.6	59.5	60.5		3.30869	0.238681		1.01221	2.94179	2.609		1	0.3		0.28	0.71	0.41
173.458	5.03383		64.6594				50.8	9.2		37.5				5.12778	2.44825		3.85724				0.8	1.11		0.56
6.08861	1.80973						0.8	15.8						4.56296	0.620667						0.24	3.24
66.3629	7.34188						29.2	5.22						9.47227	0.929259						1.91	0.36
16.8661	3.1456						14.7	5.29						3.0814	0.559375						0.87	0.69
48.5966	6.10704						25.5	4.35						11.6205	3.93839						0.89	0.75
46.2181	9.3729						15.7	27.6						2.74199	1.16968						0.71	0.37
12.6562	3.60054						10.9	13.9						1.2812	3.96172						0.29	1.15
116.322	7.85563						29.3	16.8						12.8206	1.29142						10.7	0.62
12.7804	7.20812						14	31.9						0.32918	0.517104						0.57	0.95
12.428	35.5045						11.2	51.8						2.50713	5.51652						0.47	3.79
3.49555	24.9272						2.81	40.3						1.4826	2.68461						1.63	0.9
58.3471	48.593						49.9	20.5						2.50723	6.07846						1.75	1.3
9.37047	27.7917						10.7	33						0.649175	3.40714						0.9	1.46
413.601	1.35163						69.2	2.75						7.19929	0.543068						1.11	0.73
65.7273	12.5367						18.2	6.63						6.98331	4.70693						1.79	0.88
4.26039	8.1907						11.8	7.1						1.66622	2.12754						0.96	0.35
31.1741	19.3986						23.4	16.7						7.32295	1.70105						2.53	1.02
18.3983	18.4334						9.72	13.7						7.59411	2.26753						0.97	1.73
2.86946	51.9373						3.68	34.2						1.30244	4.47853						0.54	1.15
10.0159	2.27226						12.4	20.7						2.47879	0.952677						0.61	3.83
17.9178	92.2938						16.6	26.6						4.92372	5.14456						0.94	5.35
	7.07462							9.94							0.133603							0.62
	3.80492							3.67							4.43969							1.77
	32.2274							9.35							9.40649							0.41
	11.5269							27							1.92418							0.72
	2.93441							4.78							0.470143							0.15
	15.4119							8.23							3.39735							0.76

## Sheet: Figure2
Polyfunctional CD8 T-cells (cells/uL)							Polyfunctional CD4 T-cells (cells/uL)
d100		6mo		12mo			d100		6mo		12mo
PET	PRO	PET	PRO	PET	PRO		PET	PRO	PET	PRO	PET	PRO
40.7944	0	69.6358	0	43.4703	0		2.11792	0	1.69031	0	0.593913	0
1.23655	0	1.16321	0	4.88839	0		0.0106203	0.155636	0	0	0	0
0	0	8.28995	56.2503	11.8244	45.5734		0	0.0402591	0	1.40268	0	2.99802
0	0	111.556	0	91.7916	0		0	0	0.426238	0.239241	0.893246	2.89358
14.2768	0	0.653257	12.035	3.78614	4.39535		0.914926	0.0166772	0.426765	0	0.386948	0.196475
5.54988	0	2.15191	23.9678	2.39043	7.67586		0.167156	0	1.73745	4.48123	1.99135	2.03087
0	0	15.4889	2.46793	10.489	5.53732		0.049713	0.0532835	0.867119	0.491789	1.99585	0
82.5322	35.7747	4.02199	0.457167	7.26601	11.624		0.484731	0.657927	0.405529	0.394255	0	0
0	0	0	31.5346	0	38.7877		0.0602902	0.0178703	0	0	0	0
0.0405325	0	12.1869	0.254604	11.3324	1.26831		0	0.0560039	0.282883	0.72184	0	1.09262
9.9631	0	1.41062	4.06808	6.01389	4.08539		0.464204	0.0100372	0	0	0	0
0.242205	0	39.1928	0	17.4597	68.1194		0.203167	0.019046	9.91116	0.425179	2.47691	0.760233
0	0	23.7431	0	42.8585	15.8039		0.0386568	0.00587064	16.7549	0	51.7643	0.452534
0	6.03198	5.19378	4.07533	0	44.457		0.0924108	0.0303075	0.369282	1.17748	0	1.27012
0.839824	0	0	124.319	30.4887	0		0.428822	0.0249125	3.99235	5.1828	2.92082	0
23.8168	0	65.6648	15.9856	28.8444	1.06019		3.72014	0.030257	2.12432	0	1.55965	0
5.13092	0	30.5143	1.74741	5.93293	0		0.741654	0.0321997	5.33475	3.23204	4.36408	0
0.0582	0	65.2854	0.0467044	26.9428	7.54775		0.0174828	0.107138	3.16697	0	1.02723	6.47246
0.466765	0	0.163516	21.0932	5.9873	25.2188		0.419779	0.00294326	0	2.7123	0	0
0.556518	0	0	4.83406	0	7.36517		0.345581	0.0431994	0.100592	0.175505	0.0594229	0.856914
32.9891	0	18.7285	10.6068	6.74315	0		6.37561	0.0215407	1.75559	0.215545	1.08375	0
11.3739	0	0	0	0	0		0.786172	0.179048	0	0	0	0
14.9767	0	10.8426	0	40.886	9.11308		0.670233	0.0233696	0	0	2.39942	0.33071
0	0	0	0	0	12.9421		0.101512	0.17305	0	0	0	1.05794
0	0	0	22.7541	0	2.37575		0.045955	0.108197	2.87909	2.8377	0.700907	0
4.75536	0	2.98998	1.02387	5.57461	3.58341		0.814564	0.0559933	0	0	1.06512	0
0	0	103.114	6.04029	70.7594	0		0.00915511	0.0141062	2.02752	0	1.91202	0
0.474512	0	0	0	0	0		0.627208	0.00782197	0	0	0	0
11.9943	0	4.91712	0	12.8738	35.0395		1.25232	0.0329259	0.23453	0	0	1.21664
0	0	37.276	16.5823	33.8558	1.5781		0.0426478	0.00556921	1.41438	0.638601	1.59876	0.721613
0	0	240.52	2.90857	68.2985	0		0.101814	0.0196079	5.80423	0.209136	3.06879	1.77756
0	0	0	3.4453	0	0		0.00880122	0	0	1.28641	0	0
15.4479	0	0	0	0	0		0.649932	0.00762877	0.251512	0	51.8843	0.142148
0	0	41.5676	0.62478	64.3628	0		0.00774522	0.0174305	0.258711	0.119562	1.60155	0
2.96442	0	0	0	0	1.97123		0.00634783	0.00588595	0	0	0	0.215699
11.298	0	39.5383	3.58931	36.1664	0		0.450618	0.0274005	0.381322	0.227755	0.258152	0
50.3994	0	35.4828	0	17.4282	0		0.733723	0.216949	0.981446	0	0	0
0	2.65297	8.22662	0	0	2.36278		0.0408851	0.015035	0	0	0	0.322239
0	0.077234	0.534791	15.2958	35.8183	0.565692		0.0281214	0.00664147	0.161831	0.45992	0	0.340204
7.54666	0	15.2453	0	56.036	0		0.0988356	0.0948511	0.373631	0	4.76156	0
0	0	52.4217	0	7.00447	55.8734		0.00363574	0.0186854	6.52387	0	1.76762	1.25869
49.1343	0	7.66785	91.0908	15.6359	0		0.7811	0.00322027	2.52065	3.57527	0.486494	0
133.319	0	8.58355	0	3.40891	27.5691		2.07918	0.00528898	0	0	0	2.05257
0	1.06118	2.95543	55.2433	2.35882	0		0.0685116	0.0436829	0	2.027	3.97888	0
1.87777	0	3.42424	0	5.85291	0		0.0137226	0.0111308	10.4477	0	0	0
0.394909	0	17.284	0.311285	94.5018	0		0.0157104	0	0	0.388218	1.481	0
0.256444	0.0163276	31.6804	0	0.0575651	0.7752		0.0108317	0	1.40986	0	0	0.705891
0	0	0	0	47.6829	0		0.0200572	0.00430545	0	3.64124	2.03187	0
9.17834	0.0420396	47.0803	0	17.1236	14.7563		1.83311	0.0175634	2.63191	0	0	1.19209
25.0784	0	3.21278	57.9936	117.262	21.6687		1.46031	0.0406345	0	0	0	0
0	0	30.1274	10.2938	6.16122	2.725		0.00258855	0.0126634	0	0	0.275778	0.165022
11.84	0	3.74809	0		24.0802		0.0813662	0.05838	0	0		5.74883
9.02978	0		15.4334				0.430126	0.0755859		7.10317
9.04292	7.09297						0.550131	2.74664
24.1656	0						0.844036	0.0850008
29.5028	14.399						1.0233	0.496878
0.0487503	0						0.0916423	0.0283792
1.59313	0						1.50566	0.0161201
1.14315	0						0.0597452	0.0163501
0	0						0.0985952	0
0.220609	0						1.80787	8.98264
0	0						0	0
0.516306	9.43291						0.0127895	1.2252
0	0						0.0142019	0.023322
1.4159	0						1.55483	0
1.57238	0						0.270608	0.0577979
0.54049	9.23038						0	0.300679
0.821182	0						0.189725	0.0574201
0.192063	0						0.407631	0.0441864
0	0						0	0.0301326
1.36145	0						0.282696	0.0145873
0	0						0.028278	0
0.697272	0						1.9807	0.0690011
	0							0.0317761
	0							0
	0							0.04495
	0							0.00665516
	0							0
	0							0.0143578

## Sheet: Figure3
CD8 Polyfunctionality Score							CD4 Polyfunctionality Score
d100		6mo		12mo			d100		6mo		12mo
PET	PRO	PET	PRO	PET	PRO		PET	PRO	PET	PRO	PET	PRO
0.550283	7.38e-05	0.684707	0.315538	0.458147	0.00123875		0.401699	0.0135777	0.461823	0.0120525	0.147233	0.0291853
0.134652	0.000163	0.129201	0.000484	0.20279	0.000911		0.0445358	0.405878	0.0484963	0.0414507	0.0360065	0.00421633
0.000496	0.00861083	0.446736	0.701821	0.525112	0.749273		0.0708872	0.0122305	0.0457433	0.182498	0.0420125	0.654139
0.000319	0.000104	0.636846	0.0539427	0.745404	0.0124467		0.0292228	0.00867933	0.16324	0.0545295	0.465118	0.401855
0.265945	8.5e-05	0.0329231	0.208333	0.0857696	0.58614		0.0813117	0.035247	0.0774627	0.024074	0.0740285	0.0577122
0.588087	0.00024	0.48285	0.704647	0.563924	0.693269		0.0380653	0.007928	0.203003	0.695715	0.246912	0.318178
0.00456187	0.0143602	0.749449	0.156328	0.465156	0.522728		0.0152472	0.0187133	0.153982	0.0703482	0.194869	0.0443743
0.666249	0.744506	0.6515	0.526438	0.228464	0.228855		0.056942	0.115515	0.139087	0.455311	0.0827037	0.0987327
0.00699646	0.0180706	0.0089375	0.75	0.0289254	0.750011		0.00588533	0.000192	0.00922183	0.0663767	0.045974	0.0272937
0.0132444	0.00740938	0.455971	0.0369267	0.123606	0.168427		0.0830367	0.019262	0.0633833	0.0866493	0.0589582	0.08978
0.740328	0.0132654	0.160672	0.103522	0.62919	0.164791		0.10043	0.0528043	0.0291933	0.0312143	0.15805	0.00839717
0.133244	0.0721129	0.172299	0.00607042	0.680297	0.635511		0.113679	0.0791423	0.237728	0.138731	0.622286	0.436166
0.00567417	0	0.719973	0.00684375	0.637661	0.622319		0.0128933	0.0151757	0.685831	0.029979	0.688594	0.449246
0.351629	0.74529	0.154885	0.419481	0.088311	0.740796		0.0120213	0.049118	0.0737643	0.0906965	0.101464	0.309571
0.143011	8.67e-05	0.0490115	0.641244	0.470806	0.466094		0.120932	0.00428833	0.0968692	0.593459	0.193874	0.147682
0.75	0.000292	0.534786	0.0751721	0.800807	0.117896		0.262056	0.00210667	0.163419	0.100922	0.225805	0.380986
0.723324	0	0.689859	0.111384	0.685385	0.201249		0.15301	0.003212	0.541303	0.203318	0.643777	0.0501673
0.0257238	0.0497504	0.637363	0.029379	0.667019	0.48572		0.0423107	0.0418815	0.48095	0.021916	0.470826	0.515537
0.447393	8.67e-05	0.0425581	0.644558	0.135479	0.724356		0.112267	0.0334867	0.010085	0.52975	0.021746	0.103602
0.0544871	0.0487475	0.0887269	0.20284	0.406876	0.23508		0.059235	0.0813232	0.126076	0.0465925	0.0718317	0.133913
0.696831	0.00485875	0.748545	0.6124	0.749944	0.00378104		0.643076	0.0367913	0.635362	0.112586	0.624048	0.0596507
0.674475	0.0055225	0.00062	0.0028875	0.00383	0.00363604		0.45439	0.00772917	0.0156688	0.00581067	0.050235	0.00178533
0.186573	0	0.586639	0.000755	0.738158	0.631049		0.146541	0.0312402	0.0190917	0.0150715	0.42452	0.0976608
0.053889	0.0195625	0	0.00707813	0.000857	0.738722		0.0705505	0.0922907	0.0394938	0.0223313	0.0382188	0.48163
0.014536	0	0.449663	0.726264	0.110241	0.174538		0.0253247	0.0333193	0.239338	0.578296	0.224776	0.0425023
0.703343	6.94e-05	0.108371	0.152654	0.560167	0.419171		0.56367	8.9e-05	0.0593992	0.0287295	0.54034	0.330298
0.027745	0.007565	0.746856	0.509165	0.750409	0.00442312		0.0744408	0.0183597	0.197982	0.0245098	0.471374	0.0711168
0.287605	0.000529	0.00705104	0.00435271	0.00459938	0.000141		0.199718	0.0155837	0.000661	0.0310655	0.00140767	0.0164757
0.74454	0.0377425	0.694395	0.00614896	0.746942	0.666784		0.497871	0.0467633	0.0949302	0.0178147	0.384281	0.472282
0.0141173	0	0.75	0.585595	0.749659	0.411315		0.0323062	0.0244432	0.54814	0.134354	0.587551	0.481287
0.0646092	0.100871	0.75	0.46175	0.75	0.579481		0.0921237	0.0324893	0.635231	0.0729325	0.553553	0.620858
0.0518525	0.00844125	0.00264771	0.503651	0.0232852	0.00603687		0.041092	0.000674	0.0195563	0.604187	0.017553	0.0269773
0.74927	0.00441687	0.00415396	0	0.0326825	0.342443		0.389584	0.0372992	0.140602	0.0186927	0.624666	0.0607512
0.00349125	0.000117	0.652259	0.456675	0.746323	0.000263		0.0237087	0.0193548	0.0623457	0.0321258	0.269439	0.00024
0.698609	0.0021325	0.00438875	0.0772012	0.000254	0.0768473		0.033099	0.0122453	0.015195	0.00411633	0.029447	0.164961
0.753676	0.0053375	0.666307	0.0638438	0.59463	0.00356083		0.274017	0.009394	0.14234	0.0674452	0.359911	0.001628
0.75	0.039135	0.782237	0.000788	0.268004	0.00877312		0.252651	0.025453	0.631255	0.0459377	0.0494342	0.0167623
0.0582858	0.635401	0.183845	0.0327913	0.141289	0.555529		0.0264968	0.148515	0.0143347	0.00180767	0.0392607	0.45539
0	0.120423	0.137657	0.584819	0.652832	0.112009		0.0312335	0.0568877	0.0806177	0.204315	0.122825	0.113923
0.743947	0.023785	0.734045	0.00532021	0.716585	0		0.142865	0.361625	0.228153	0.007597	0.519326	0.00449167
0.0100112	0.047175	0.201607	0.00946	0.691146	0.685467		0.0199073	0.00607	0.50885	0.006416	0.597353	0.187707
0.711445	0.00013	0.719439	0.471718	0.539307	0.0126331		0.485878	0.015977	0.572841	0.114969	0.139739	0.0319977
0.75	0.000909	0.156892	0.0691256	0.105695	0.735179		0.673351	0.00119733	0.115469	0.0285553	0.01161	0.266053
0.000929	0.0521965	0.173006	0.743723	0.130053	0.000308		0.00428067	0.067409	0.0252017	0.545056	0.171561	0.000109
0.236698	0.0155456	0.220114	0.0354781	0.081244	0		0.184702	0.043986	0.543211	0.01757	0.0107093	0.00368267
0.168658	0.0375781	0.0871971	0.013671	0.732741	0		0.123617	0.00234033	0.0297958	0.0478233	0.232889	0.0178563
0.119291	0.00688396	0.322396	0.004425	0.00353542	0.215003		0.0907372	0.032023	0.438204	0.000459	0.010446	0.51017
0.00011	0.00028	0.000294	0.00204917	0.752079	0.00354688		0.000358	0.0149937	0.0121193	0.644043	0.614014	0.00739467
0.727161	0.0168731	0.749724	0.0289256	0.175636	0.590468		0.259528	0.00230933	0.488821	0.0440237	0.122257	0.188471
0.61665	4.83e-05	0.103955	0.733626	0.698056	0.266394		0.166368	0.024216	0.0616003	0.089488	0.0327947	0.072424
0.0199575	5.69e-05	0.700187	0.194495	0.491406	0.125117		0.0353213	0.0252887	0.013104	0.0690825	0.147797	0.0949037
0.570411	0.00511312	0.641507	0		0.74922		0.311243	0.0131577	0.0773307	0.001978		0.641817
0.74988	8.5e-05		0.671372				0.232638	0.0168342		0.641571
0.581822	0.713521						0.20016	0.661374
0.808333	0.00517146						0.678693	0.0332747
0.719721	0.67111						0.232398	0.223205
0.0575523	0.0265027						0.081165	0.0406443
0.119874	0.00434729						0.255917	0.0104125
0.109638	0.00790813						0.028227	0.013321
0.00694813	0.00818812						0.012505	0.0644332
0.0579533	0.0496106						0.229784	0.649219
0.00546854	0.0268712						0.0353712	0.004992
0.0511565	0.145369						0.0180343	0.0777375
0	0.000179						0.0181297	0.0227277
0.492682	0.000215						0.161952	0.000851
0.27215	0.00850562						0.057772	0.0191733
0.172352	0.750352						0.000193	0.0648267
0.49932	0.0037225						0.103101	0.0448892
0.0583333	0.00648854						0.0576825	0.0743905
0.000107	0.0104537						0.0229675	0.0560365
0.0382283	0.00314438						0.143454	0.002695
0.0577852	0.00168						0.0288252	7.5e-05
0.142887	0.0378252						0.442717	0.0144508
	0.0030175							0.0606548
	0.00490625							0.00250833
	0.00751312							0.002547
	0.00574							0.0130233
	0							0.00277167
	0							4.4e-05

## Sheet: Figure4
CD3-56brightCD57-NKG2C+ NK Cells (cells/uL)							CD3-56dimCD57-NKG2C+ NK Cells (cells/uL)							CD3-56dimCD57+NKG2C+ NK Cells (cells/uL)
d100		6mo		12mo			d100		6mo		12mo			d100		6mo		12mo
PET	PRO	PET	PRO	PET	PRO		PET	PRO	PET	PRO	PET	PRO		PET	PRO	PET	PRO	PET	PRO
1.44367	1.1115	1.60479	1.16719	2.25722	0.15632		8.01361	1.7854	8.54786	0.624312	22.2096	0.320726		1.2051	1.01523	3.45775	0.971755	11.8754	0.121283
0.442163	0.323467	0.267718	0.4471	4.46857	0.132221		0.348444	0.216003	1.69437	1.05388	5.80314	0.401561		0.122556	0	0.267718	0.415165	2.32426	0.288928
1.13937	0.124039	0.31727	4.09317	1.38935	4.08895		1.31958	0.0928343	2.80255	14.5469	2.20242	21.5208		0.296469	0.165385	1.41958	5.16799	0.405109	38.594
1.23264	0.0428925	0.0303103	0.0199272	3.23991	0		5.25798	0.0723045	0.090931	0.07866	4.06739	0		0.49113	0	0.121241	0	1.14574	0.0216745
3.31523	0	1.06245	0.823545	1.18663	0.372298		6.86858	0.0566617	8.68744	2.33238	4.08873	1.04884		2.82069	0	3.48671	1.84546	0.722299	1.80144
2.03117	0	0.46842	8.79976	0	0.704346		10.8667	0	1.12338	34.2506	0.0193086	9.41364		3.96078	0	0.683976	10.5386	0	11.5155
1.00216	0.0488351	0.794449	2.46978	2.21802	0.830451		3.63704	0.0161438	3.73046	8.77156	5.90019	7.58238		1.66651	0.0137223	1.6623	2.46978	3.07782	7.76291
0.367699	0.98207	0.0821621	0.288971	0.0290703	2.14571		7.45074	7.97209	0.0657297	0.523581	0.571024	5.34324		1.16115	0.596944	0	0.177388	3.1562	6.85786
0	0	0.260698	0.548785	0.407424	0.607618		0	0.00883008	0.438195	3.36429	2.95877	3.4301		0	0	0.379029	5.72645	3.22379	8.01664
0.869868	0.510674	0.0160377	3.77012	0.0383268	5.94567		0.914952	0.566792	1.20754	10.0293	0.224352	60.7978		0.55958	0.140295	0.391508	4.05131	0.018696	76.4443
0.931703	0.715184	0.797233	0.813341	0.272711	0.244739		1.51673	0.103513	22.9638	25.6844	1.1363	5.13551		1.06171	0.159975	5.90126	3.74565	1.44728	11.7555
0.564066	0.399805	3.92874	0.0236228	1.54917	3.52		1.85053	0.474982	21.4751	0	2.38181	4.25857		1.61303	0.112766	13.3223	0	1.47111	0.227857
0.0674873	0.498347	0.553247	0.850186	0.566218	3.13638		0.12108	0.38532	7.07366	0.311735	4.58708	27.4187		0.0150854	0.166972	10.3734	0.212546	3.51198	18.5224
0.278934	0.155897	6.39058	16.1101	5.94404	0.789613		0.438731	1.03189	59.1305	94.424	19.8135	0.890329		0.133321	1.79653	9.26986	1.15959	17.5878	1.91562
0.675413	2.09544	0.142817	2.03916	0.192276	0.0895831		1.42949	2.00545	2.44694	3.37202	5.8686	0.400324		0.528937	0.398519	0.142817	0.58099	12.2053	0.223958
1.44729	0	2.47081	0	0.945848	1.2383		13.339	0.0434697	3.75901	0.994403	107.681	7.7069		1.64126	0.0434697	2.39689	0	117.867	6.49458
0.333964	0.0949819	1.52741	4.3312	0.0813165	1.60054		12.5454	0.158303	7.72309	36.5746	2.12004	1.33892		5.28535	0.0316606	3.80776	8.71052	0.406582	1.27736
0.107644	0.508356	3.38013	2.26147	0.65323	0.64214		0.783278	2.25129	4.74405	1.84417	1.29678	3.88549		1.50701	0.334063	0.222377	1.27881	0.798392	2.96037
0.577225	0.0933853	2.69553	0.307006	0.0762952	0.842435		3.44892	0.147679	9.43718	3.73889	1.8438	1.89311		1.45749	0.0217175	2.90462	0.614011	0.46095	0.719383
1.21744	0.192507	3.60059	0.0632741	0.655799	9.33701		1.26016	0.106948	9.63874	0.816811	1.39357	11.2593		0.683478	0.0513353	2.31808	0.10469	1.39357	9.44686
0.156318	3.02337	0.497756	4.6517	2.38136	0.359867		0.409661	3.64355	0.76181	9.21619	13.0931	0.570824		0.172489	1.46431	0.261019	3.75044	23.9893	0.483959
0.663856	0.0755274	1.35487	0.271327	1.25721	2.41322		3.91505	0.182525	2.7673	0.150737	5.18774	1.86117		0.970251	0.0305257	3.54215	0.105516	2.32747	1.19084
0.113696	1.162	0.706216	1.56176	0.736164	2.03328		8.40752	1.8614	0.706216	0.957378	1.12815	54.2783		1.25664	0.594767	0.421768	0.374394	1.16161	39.8041
0.0437338	0.971119	12.2679	0.237466	3.30578	1.61363		0.880319	0.606214	107.708	4.48088	5.56192	9.86906		0.0141077	0.476731	86.0835	2.02362	34.1437	6.18797
0.661504	0.0818227	1.19051	2.1443	0.945484	0.46276		1.55019	0.835453	2.26859	4.61661	0.525805	2.27095		0.955505	0.198097	0.060228	1.08684	0.438975	0.848394
2.73021	0.0399994	7.61218	0.152911	8.12965	0.742194		9.04915	0.050574	27.7963	0.23269	62.154	2.16071		1.22202	0.0919526	13.0624	0.0252635	77.2789	3.16201
0.135533	0.00705154	2.64319	0.583516	1.95287	0.630788		0.404691	0.387194	5.41468	1.01166	5.13309	0.714893		0.101173	0.0141031	1.19328	1.03583	0.134779	0.857871
0.875937	0.926837	5.1597	0.984334	6.73621	0.0570469		0.999599	0.542444	9.72972	0.59796	18.8339	0.0647559		1.62821	0.132684	5.94594	0.395573	18.1465	0.0169599
2.31718	0.434768	0.740961	0.33226	3.9438	0		3.66747	0.703697	0.683624	0.361333	8.2662	1.96478		0.466769	0.228589	0.996768	0.0789117	1.70372	0.913127
0.661136	0.15805	1.2162	0.282663	2.13656	0.281755		0.615224	0.153891	18.1697	11.8595	10.1469	6.81496		0.339751	0.0415922	11.4293	2.33504	11.0043	23.7731
4.0077	1.31231	1.45296	2.28835	0.372541	0.0339773		20.7416	1.28191	1.45296	14.4136	0.488373	0.0457654		8.62184	0.471216	0.64702	5.34939	1.02684	0.05686
0.486511	0.108326	0.00923311	0.0363977	0.356478	1.12755		0.500412	0.429811	0.0362729	0.0363977	4.63421	24.1618		0.045176	0.108326	0.0230828	0.0244547	4.0995	18.8232
2.5236	1.12465	0.390276	0.0616994	0.878581	3.70829		5.58487	1.02423	23.2604	1.38089	1.01424	16.1409		3.0526	0.93386	9.58518	0.568516	0.277787	56.6096
1.70874	0.122933	4.24721	3.27813	0	0.133429		3.07574	0.174156	2.12361	16.0291	0.194683	0.0966213		0.69489	0.0870778	1.59717	7.03833	0.995049	0.190175
0.978317	0.0914144	1.27796	0.54522	1.74156	1.21996		6.42894	0.173867	7.46873	0.730595	14.3353	7.74506		1.44152	0.0215093	1.14178	0.567029	19.5481	9.61417
0.063103	0	0.0951048	0.904932	4.33643	0.209563		0.457497	0.982728	1.44797	3.95585	2.74005	2.70527		0.220861	0.0815166	0.542097	1.99085	3.8599	1.20023
0.408933	0.1439	2.16369	0.215793	0.163363	2.16689		8.60662	0.167883	10.9294	2.35496	3.48744	1.95943		1.75936	0.0242831	1.47945	0.872556	2.31549	0.530198
0.792632	2.01106	0.107494	1.52451	2.45231	0.295423		0.80048	4.96196	4.92681	2.72522	13.5607	2.52751		0.141261	3.79979	0.138847	0.768998	3.88283	3.46302
0	0.836301	0.697768	1.31091	0	2.70058		0.0269136	0.722905	1.72781	7.50353	4.58145	3.44003		0.0269136	0.166552	1.65028	0.60911	0.497827	2.89348
1.79843	0.00447192	0.522956	1.17573	0.385913	1.23025		8.5959	0.0494306	21.2088	1.09294	1.19219	0.572835		2.60316	0.108129	20.773	0.0281514	1.88822	0.257584
0.746094	0.85617	0.73968	0.460137	0.406822	0.456579		4.21656	4.03113	1.24752	4.55117	13.2624	25.601		0.412613	2.11664	0.1104	0.0920274	14.3202	8.74023
0.261226	0.628404	0.248685	3.29337	0.374585	0		1.76086	2.13327	0.45385	120.757	0.443171	0.029367		0.13545	0.567769	0.186514	8.8738	0.168827	0.0604615
0.459798	0.127898	9.15369	0	0.137402	0.446079		3.00146	0.147961	17.3627	0.40088	0.678422	1.93235		0.600292	0.0601874	4.2348	0.356784	1.4599	2.78306
0.702821	0.589902	0.122779	1.30809	3.47694	0.294188		0.714938	7.09322	1.30436	8.53895	24.7804	0.778051		0.266587	0.20143	0.142582	7.50943	19.1328	0.828373
0.810538	0	0.582358	0.813154	0.926844	0.561494		4.75143	1.26433	3.42643	0.996249	1.11196	1.29291		2.26392	0.0740611	0.216691	0.947783	0.433213	0.15515
0.950126	0.237785	0.0997647	0.609336	0.273455	0.0185173		0.83136	3.53705	0.730096	0.726516	1.45762	0.0755808		0.0458096	0.1288	0.222203	0.398412	0.090338	0.109592
0.334169	0.0827638	0.292196	0.913757	0.324353	0.465173		0.544841	0.552504	0.346558	0.68998	2.37638	1.96406		0.118049	0.11408	0.190267	0.372962	0.622227	4.36041
0.455611	0.484415	1.13574	2.27165	0.514866	0		6.84615	0.109782	15.2552	6.36061	1.31208	0.272357		6.59437	0.00425407	4.3615	1.10619	1.26225	0.0907857
0.597502	0.61096	1.46797	0.026241	0.502296	3.04475		7.61578	0.61096	9.11506	0.106024	8.55764	28.6565		2.41846	0.359388	4.50632	0.00874701	4.12999	3.80187
1.65382	0.527163	4.51884	0	1.39799	1.21854		3.44356	0.162616	17.2122	0	6.52396	17.9575		0.838236	0.0536098	3.04641	0.0743307	7.6254	5.49219
0.0801531	0.393457	0.183113	2.02586	1.3983	5.33751		0.231794	3.02659	3.63013	12.734	28.6472	3.41141		0.0498249	1.07949	2.14274	3.12561	36.9294	1.39906
0.399087	0.198289		6.34484	0.161726	1.47294		2.55711	0.797713		2.96093	2.9746	8.02017		0.399087	0.364669		0.473345	3.86987	6.23877
1.25286	0		3.76438				10.9134	0.0340906		15.1125				1.57589	0		8.44924
1.43023	0.111663						2.19642	0.725232						0.485256	0.172674
3.43703	0.18967						11.1936	0.526861						2.41521	0.18967
0.034174	0.802796						10.3234	8.5487						1.53783	1.93105
0.0927052	0.419685						0.512605	0.556472						0.109065	0.401033
0.212023	0.889102						0.572126	1.44676						0.100963	0.415616
0.598803	0.27841						0.315732	0.467965						0.0301216	0.100701
0.707399	0.600704						1.12005	0.957372						0.251877	0.262808
1.19742	0.866402						1.95026	7.74763						0.788402	0.649801
0.165197	0.0499725						0.330394	0.189369						0.237995	0.0894245
0.210518	4.41744						0.905228	8.33667						0.46314	0.963201
0	0.57577						0.313046	0.0774144						0.06582	0.00774144
0.220163	0.565388						2.98958	0.337854						0.375435	0.234429
1.12302	0.676068						5.63754	1.46628						0.67381	0.0342424
0	0.00422325						0.162298	0.0573156						0.0539161	0.054299
0	0.10749						1.34661	0.0300509						0.229182	0
0.217347	0.593518						1.42744	1.07746						0.279026	0.127835
1.26446	0.610818						8.4016	0.838998						2.68346	0.31243
1.59032	1.02453						5.68847	0.715478						0.978661	0.203213
0.709394	5.4578						0.0935111	1.18694						0.0283758	0.127172
2.82063	0.087613						9.0988	1.63921						0.727904	0.593507
	0.940188							0.725968							0.0547452
	0.6951							1.03874							0.312404
	0.020839							1.02421							0.0620736
	0.100691							0.29161							0.0941522
	1.92082							1.92535							0.344298
	0.108804							0.403629							0.235158

## Sheet: Figure5
log2 Neutralizing Antibody Titer
d100		6mo		12mo
PET	PRO	PET	PRO	PET	PRO
7.6	0	6.2	0	9.1	0
6.1	0	7.4	10	11.6	12.2
0	0	0	0	13.5	0
2.5	2.5	5	2.5	12	12.4
2.5	2.5	0	0	0	10.9
5.6	2.5	2.5	12	14.7	17.3
6.3	0	6.1	10.2	11	12
8.1	7.4	2.5	8.7	11.3	9.1
0	0	11.1	2.5	12.4	0
5	5.1	0	12.5	2.5	14.2
2.5	2.5	2.5	10.4	7.7	10.6
5.5	0	11.7	12.3	13.2	10.1
10.7	5.4	2.5	12.5	0	11.5
0	2.5	10.2	12.4	11.9	12.4
0	0	7.9	2.5	8.5	10.4
2.5	5.1	7.8	11.6	0	10.2
0	0	7.7	12.2	10.3	13
2.5	2.5	0	11.7	11.9	11.9
2.5	2.5	9.2	12.6	12.8	13.8
2.5	2.5	10.5	0	13.4	12.3
2.5	2.5	9.5	6.8	10.2	12
2.5	2.5	12.7	7.2	12	12.7
0	7.1	11.6	11.4	13.4	5.1
5.7	2.5	2.5	2.5	5.7	13.6
2.5	2.5	2.5	8.6	15.8	0
2.5	0	7.8	2.5	15.2	10.1
0	6.1	2.5	2.5	15.2	11.3
2.5	0	10.7	2.5	0	11.6
5.1	0	13.8	12.4	12.9	11.4
0	0	11.2	2.5	15.3	12.1
9.8	0	0	8.6	0	0
0	2.5	0	0	11.1	0
6.2	0	11.3	0	12	12.6
0	0	0	2.5	10.3	9.9
6.2	2.5	10.7	7.5	10.4	11.8
0	0	14.2	7.9	0	14.5
5.6	6.6	8.3	12.5	10.6	11.9
0	5.2	6.1	11.3	13.1	13.2
0	0	0	8.1	12.6	0
0	0	12.1	0	0	0
0	8.4	9.2	0	12.9	5.3
2.5	0	12.6	6.3	12.2	10.6
2.5	0	0	10.6	0	9.2
0	8.8	0	8.8	14.2	13.4
5	2.5	12.4	11.1	0	12.5
0	2.5	0	2.5	13	12.5
0	0	12.3	12.1	15.8	14
0	10	9.5	10.9	0	0
6.6	0	0	0	0	13.5
6.6	0	8.3	11.9	9.2	0
0	6.8	12.5	0	6.3	2.5
6.8	0	0	2.5	11.3	13.5
7.6	7.8	7.6	14	12	11.4
2.5	0	0	11.1	10.9	11.5
2.5	2.5	0	0	12.7	16.5
6.5	9.6	0	10.9	9.6	0
10.2	2.5	10.9	0	12.9	12.4
5.8	0	6.1	6	14	7.2
5.9	2.5	5.4	0	0	10.6
8.6	2.5	11.2	8.7	13.5	13.2
5.9	5.8	0	8.9	12.9	11
2.5	0	7.2	7.5	12.7	12.6
8.7	5.3	14.1	6.1	17.1	9.2
0	6	12.6	2.5	10.4	0
2.5	6.9	12.6	2.5	14.3	12.2
11.3	0	2.5	0	2.5	11.1
0	9.5	8.8	5.7	13.5	9
7.3	0	0	2.5	11.3	10.4
6.9	2.5	8.7	14.8	0	11.1
0	0	7.5	0	11.4	5.7
14.6	2.5	0	0	13.5	0
2.5	7.8	12	5.2	11.5	11.4
7.7	0	13.5	9.3	13.2	10.8
	5.7	0	2.5	18.9	13.8
	0	9.4	5.9		7.7
	0	10.3	0		12.1
	2.5	2.5	8.3		0
	0	8.5	6.3		15.5
	0	0	2.5		8.6
			9.9		11.8
			5.1		13.5
			0		2.5
			13.8		10
			0		0
			0		12.1
			2.5		8
					12.3

## Sheet: Figure6
CD8+CD57+ T-cells (cells/uL)			CD4+CD57+ T-cells (cells/uL)			Polyfunctional CD8 T-cells (cells/uL)			Polyfunctional CD4 T-cells (cells/uL)			CD8 Polyfunctionality Score			CD4 Polyfunctionality Score			CD3-56brightCD57-NKG2C+ NK Cells			CD3-56dimCD57-NKG2C+ NK Cells			CD3-56dimCD57+NKG2C+ NK Cells			log2 Neutralizing Antibody Titer
CMV	No CMV		CMV	No CMV		CMV	No CMV		CMV	No CMV		CMV	No CMV		CMV	No CMV		CMV	No CMV		CMV	No CMV		CMV	No CMV		CMV	No CMV
41.4765	5.23874		4.17249	0.873123		40.7944	0		2.11792	0.0386568		0.550283	0.00567417		0.401699	0.0128933		1.44367	0.0674873		8.01361	0.12108		1.2051	0.0150854		7.6	10.7
7.19624	18.1292		2.64497	2.71666		1.23655	0		0.0106203	0.00915511		0.134652	0.027745		0.0445358	0.0744408		0.442163	0.135533		0.348444	0.404691		0.122556	0.101173		6.1	0
10.4273	14.7098		3.85349	0.941965		0	0		0	0.0426478		0.000496	0.0141173		0.0708872	0.0323062		1.13937	0.661136		1.31958	0.615224		0.296469	0.339751		0	0
71.7432	28.3498		2.15726	1.64675		0	0		0	0.00774522		0.000319	0.00349125		0.0292228	0.0237087		1.23264	1.70874		5.25798	3.07574		0.49113	0.69489		2.5	0
33.3704	30.2844		2.84312	1.9399		14.2768	0		0.914926	0.0408851		0.265945	0.0582858		0.0813117	0.0264968		3.31523	0.792632		6.86858	0.80048		2.82069	0.141261		2.5	0
64.4739	14.0425		8.17016	0.768067		5.54988	0		0.167156	0.00363574		0.588087	0.0100112		0.0380653	0.0199073		2.03117	0.746094		10.8667	4.21656		3.96078	0.412613		5.6	0
254.683	19.1617		7.86737	4.49989		0	0		0.049713	0.0685116		0.00456187	0.000929		0.0152472	0.00428067		1.00216	0.702821		3.63704	0.714938		1.66651	0.266587		6.3	0
60.8615	9.69432		3.82555	0.534598		82.5322	0		0.484731	0.0200572		0.666249	0.00011		0.056942	0.000358		0.367699	0.455611		7.45074	6.84615		1.16115	6.59437		8.1	0
82.221	12.6562		9.04411	1.2812		0	0		0.0602902	0.0142019		0.00699646	0		0.00588533	0.0181297		0	0		0	0.313046		0	0.06582		0	0
2.56778	3.49555		0.788926	1.4826		0.0405325	0		0	0		0.0132444	0.000107		0.0830367	0.0229675		0.869868	1.26446		0.914952	8.4016		0.55958	2.68346		5	0
32.8837			2.08667			9.9631			0.464204			0.740328			0.10043			0.931703			1.51673			1.06171			2.5
61.8851			4.78435			0.242205			0.203167			0.133244			0.113679			0.564066			1.85053			1.61303			5.5
90.621			7.92327			0			0.0924108			0.351629			0.0120213			0.278934			0.438731			0.133321			0
108.553			10.7216			0.839824			0.428822			0.143011			0.120932			0.675413			1.42949			0.528937			0
14.742			3.4398			23.8168			3.72014			0.75			0.262056			1.44729			13.339			1.64126			2.5
272.837			11.4881			5.13092			0.741654			0.723324			0.15301			0.333964			12.5454			5.28535			0
20.1658			7.70583			0.0582			0.0174828			0.0257238			0.0423107			0.107644			0.783278			1.50701			2.5
13.5795			3.69074			0.466765			0.419779			0.447393			0.112267			0.577225			3.44892			1.45749			2.5
172.055			8.74256			0.556518			0.345581			0.0544871			0.059235			1.21744			1.26016			0.683478			2.5
174.621			6.90224			32.9891			6.37561			0.696831			0.643076			0.156318			0.409661			0.172489			2.5
204.964			7.46671			11.3739			0.786172			0.674475			0.45439			0.663856			3.91505			0.970251			2.5
134.771			11.0071			14.9767			0.670233			0.186573			0.146541			0.113696			8.40752			1.25664			0
13.2601			3.2041			0			0.101512			0.053889			0.0705505			0.0437338			0.880319			0.0141077			5.7
59.1294			5.64109			0			0.045955			0.014536			0.0253247			0.661504			1.55019			0.955505			2.5
13.1399			0.629926			4.75536			0.814564			0.703343			0.56367			2.73021			9.04915			1.22202			2.5
8.1121			1.86264			0.474512			0.627208			0.287605			0.199718			0.875937			0.999599			1.62821			2.5
201.178			4.54606			11.9943			1.25232			0.74454			0.497871			2.31718			3.66747			0.466769			5.1
104.716			7.21973			0			0.101814			0.0646092			0.0921237			4.0077			20.7416			8.62184			9.8
23.8214			8.65454			0			0.00880122			0.0518525			0.041092			0.486511			0.500412			0.045176			0
15.2439			3.55983			15.4479			0.649932			0.74927			0.389584			2.5236			5.58487			3.0526			6.2
18.4153			1.50524			2.96442			0.00634783			0.698609			0.033099			0.978317			6.42894			1.44152			6.2
108.095			16.0473			11.298			0.450618			0.753676			0.274017			0.063103			0.457497			0.220861			0
18.3224			4.07222			50.3994			0.733723			0.75			0.252651			0.408933			8.60662			1.75936			5.6
97.1984			12.4179			0			0.0281214			0			0.0312335			0			0.0269136			0.0269136			0
83.639			3.90474			7.54666			0.0988356			0.743947			0.142865			1.79843			8.5959			2.60316			0
5.31825			1.54375			49.1343			0.7811			0.711445			0.485878			0.261226			1.76086			0.13545			2.5
139.341			10.5174			133.319			2.07918			0.75			0.673351			0.459798			3.00146			0.600292			2.5
27.3683			1.56336			1.87777			0.0137226			0.236698			0.184702			0.810538			4.75143			2.26392			5
273.375			8.72004			0.394909			0.0157104			0.168658			0.123617			0.950126			0.83136			0.0458096			0
7.89884			1.28328			0.256444			0.0108317			0.119291			0.0907372			0.334169			0.544841			0.118049			0
62.9254			3.28251			9.17834			1.83311			0.727161			0.259528			0.597502			7.61578			2.41846			6.6
6.26365			1.6492			25.0784			1.46031			0.61665			0.166368			1.65382			3.44356			0.838236			6.6
4.93779			1.89906			0			0.00258855			0.0199575			0.0353213			0.0801531			0.231794			0.0498249			0
77.0358			3.30869			11.84			0.0813662			0.570411			0.311243			0.399087			2.55711			0.399087			6.8
173.458			5.12778			9.02978			0.430126			0.74988			0.232638			1.25286			10.9134			1.57589			7.6
6.08861			4.56296			9.04292			0.550131			0.581822			0.20016			1.43023			2.19642			0.485256			2.5
66.3629			9.47227			24.1656			0.844036			0.808333			0.678693			3.43703			11.1936			2.41521			2.5
16.8661			3.0814			29.5028			1.0233			0.719721			0.232398			0.034174			10.3234			1.53783			6.5
48.5966			11.6205			0.0487503			0.0916423			0.0575523			0.081165			0.0927052			0.512605			0.109065			10.2
46.2181			2.74199			1.59313			1.50566			0.119874			0.255917			0.212023			0.572126			0.100963			5.8
116.322			12.8206			1.14315			0.0597452			0.109638			0.028227			0.598803			0.315732			0.0301216			5.9
12.7804			0.32918			0			0.0985952			0.00694813			0.012505			0.707399			1.12005			0.251877			8.6
12.428			2.50713			0.220609			1.80787			0.0579533			0.229784			1.19742			1.95026			0.788402			5.9
58.3471			2.50723			0			0			0.00546854			0.0353712			0.165197			0.330394			0.237995			2.5
9.37047			0.649175			0.516306			0.0127895			0.0511565			0.0180343			0.210518			0.905228			0.46314			8.7
413.601			7.19929			1.4159			1.55483			0.492682			0.161952			0.220163			2.98958			0.375435			2.5
65.7273			6.98331			1.57238			0.270608			0.27215			0.057772			1.12302			5.63754			0.67381			11.3
4.26039			1.66622			0.54049			0			0.172352			0.000193			0			0.162298			0.0539161			0
31.1741			7.32295			0.821182			0.189725			0.49932			0.103101			0			1.34661			0.229182			7.3
18.3983			7.59411			0.192063			0.407631			0.0583333			0.0576825			0.217347			1.42744			0.279026			6.9
2.86946			1.30244			1.36145			0.282696			0.0382283			0.143454			1.59032			5.68847			0.978661			14.6
10.0159			2.47879			0			0.028278			0.0577852			0.0288252			0.709394			0.0935111			0.0283758			2.5
17.9178			4.92372			0.697272			1.9807			0.142887			0.442717			2.82063			9.0988			0.727904			7.7

## Sheet: Figure7
event_stat	event_day	rej_stat	nk.par1	nk.par2	nk.par3	nk.par1.bin	nk.par2.bin	nk.par3.bin	cd8.poly	cd8.poly.bin	cd8.pfs	cd8.pfs.bin	cd8.fs	cd8.fs.bin	cd4.poly	cd4.poly.bin	cd4.pfs	cd4.pfs.bin	cd4.fs	cd4.fs.bin	IC50	ic50.bin	ALC	alc.bin
0	267	0	1.44367	8.01361	1.2051	1	1	1	40.7944	1	0.550283	1	0.327868	1	2.11792	1	0.401699	1	0.196019	1	7.6	1	2900	1
1	35	0	0.442163	0.348444	0.122556	0	0	0	1.23655	1	0.134652	1	0.170793	0	0.0106203	0	0.0445358	0	0.0881081	1	6.1	1	600	0
0	267	0	1.1115	1.7854	1.01523	1	1	1	0	0	7.38e-05	0	0.000197	0	0	0	0.0135777	0	0.0328492	0	0	0	900	0
0	267	1	0.323467	0.216003	0	0	0	0	0	0	0.000163	0	0.000383	0	0.155636	1	0.405878	1	0.222085	1	0	0	400	0
0	267	1	1.13937	1.31958	0.296469	1	1	0	0	0	0.000496	0	0.000992	0	0	0	0.0708872	0	0.144719	1	0	0	1600	1
0	267	0	0.124039	0.0928343	0.165385	0	0	0	0	0	0.00861083	0	0.022875	0	0.0402591	0	0.0122305	0	0.021825	0	0	0	300	0
0	267	0	1.23264	5.25798	0.49113	1	1	1	0	0	0.000319	0	0.000638	0	0	0	0.0292228	0	0.0562105	0	2.5	0	800	0
0	267	1	3.31523	6.86858	2.82069	1	1	1	14.2768	1	0.265945	1	0.388308	1	0.914926	1	0.0813117	1	0.161817	1	2.5	0	1500	1
0	267	0	0.0428925	0.0723045	0	0	0	0	0	0	0.000104	0	0.000278	0	0	0	0.00867933	0	0.0209984	0	2.5	0	200	0
0	267	0	2.03117	10.8667	3.96078	1	1	1	5.54988	1	0.588087	1	0.416752	1	0.167156	1	0.0380653	0	0.0793702	1	5.6	1	600	0
0	267	0	1.00216	3.63704	1.66651	1	1	1	0	0	0.00456187	0	0.01208	0	0.049713	0	0.0152472	0	0.0311774	0	6.3	1	2000	1
0	267	0	0	0.0566617	0	0	0	0	0	0	8.5e-05	0	0.000227	0	0.0166772	0	0.035247	0	0.0777331	0	2.5	0	600	0
0	267	0	0	0	0	0	0	0	0	0	0.00024	0	0.00058	0	0	0	0.007928	0	0.0191806	0	2.5	0	298	0
0	267	0	0.367699	7.45074	1.16115	0	1	1	82.5322	1	0.666249	1	0.457518	1	0.484731	1	0.056942	0	0.12254	1	8.1	1	1300	1
0	267	0	0.0488351	0.0161438	0.0137223	0	0	0	0	0	0.0143602	0	0.0376467	0	0.0532835	0	0.0187133	0	0.043171	0	0	0	400	0
0	267	0	0.98207	7.97209	0.596944	1	1	1	35.7747	1	0.744506	1	0.525225	1	0.657927	1	0.115515	1	0.188785	1	7.4	1	1722	1
0	267	0	0	0	0	0	0	0	0	0	0.00699646	0	0.006915	0	0.0602902	1	0.00588533	0	0.0142387	0	0	0	1400	1
0	267	0	0.869868	0.914952	0.55958	1	1	1	0.0405325	1	0.0132444	0	0.0341233	0	0	0	0.0830367	1	0.128907	1	5	0	541	0
1	62	0	0	0.00883008	0	0	0	0	0	0	0.0180706	0	0.0220983	0	0.0178703	0	0.000192	0	0.000465	0	0	0	700	0
0	267	0	0.510674	0.566792	0.140295	0	1	0	0	0	0.00740938	0	0.0197583	0	0.0560039	0	0.019262	0	0.0351839	0	5.1	1	1000	0
1	33	0	0.715184	0.103513	0.159975	0	0	0	0	0	0.0132654	0	0.0353133	0	0.0100372	0	0.0528043	0	0.0735444	0	2.5	0	900	0
0	267	0	0.931703	1.51673	1.06171	1	1	1	9.9631	1	0.740328	1	0.524733	1	0.464204	1	0.10043	1	0.159887	1	2.5	0	800	0
0	267	0	0.564066	1.85053	1.61303	0	1	1	0.242205	1	0.133244	1	0.214677	1	0.203167	1	0.113679	1	0.160741	1	5.5	1	1000	0
1	45	0	0.399805	0.474982	0.112766	0	0	0	0	0	0.0721129	1	0.161063	0	0.019046	0	0.0791423	0	0.175344	1	0	0	1210	0
0	267	0	0.0674873	0.12108	0.0150854	0	0	0	0	0	0.00567417	0	0.01467	0	0.0386568	0	0.0128933	0	0.0311935	0	10.7	1	600	0
0	267	0	0.498347	0.38532	0.166972	0	0	0	0	0	0	0	0	0	0.00587064	0	0.0151757	0	0.0367153	0	5.4	1	500	0
0	267	0	0.278934	0.438731	0.133321	0	0	0	0	0	0.351629	1	0.188233	1	0.0924108	1	0.0120213	0	0.0290839	0	0	0	900	0
0	267	0	0.155897	1.03189	1.79653	0	1	1	6.03198	1	0.74529	1	0.529147	1	0.0303075	0	0.049118	0	0.0879661	1	2.5	0	800	0
0	267	0	0.675413	1.42949	0.528937	0	1	1	0.839824	1	0.143011	1	0.208717	1	0.428822	1	0.120932	1	0.19028	1	0	0	700	0
0	267	0	2.09544	2.00545	0.398519	1	1	1	0	0	8.67e-05	0	0.000173	0	0.0249125	0	0.00428833	0	0.010375	0	0	0	1300	1
0	267	0	1.44729	13.339	1.64126	1	1	1	23.8168	1	0.75	1	0.533333	1	3.72014	1	0.262056	1	0.369802	1	2.5	0	1700	1
0	267	0	0	0.0434697	0.0434697	0	0	0	0	0	0.000292	0	0.00063	0	0.030257	0	0.00210667	0	0.00509677	0	5.1	1	730	0
1	46	1	0.0949819	0.158303	0.0316606	0	0	0	0	0	0	0	0	0	0.0321997	0	0.003212	0	0.00777097	0	0	0	950	0
0	267	0	0.333964	12.5454	5.28535	0	1	1	5.13092	1	0.723324	1	0.488267	1	0.741654	1	0.15301	1	0.218248	1	0	0	1900	1
0	267	0	0.107644	0.783278	1.50701	0	1	1	0.0582	1	0.0257238	0	0.05542	0	0.0174828	0	0.0423107	0	0.0798911	1	2.5	0	440	0
0	267	0	0.508356	2.25129	0.334063	0	1	1	0	0	0.0497504	1	0.116158	0	0.107138	1	0.0418815	0	0.0936452	1	2.5	0	670	0
0	267	0	0.0933853	0.147679	0.0217175	0	0	0	0	0	8.67e-05	0	0.000173	0	0.00294326	0	0.0334867	0	0.0810161	1	2.5	0	370	0
0	267	1	0.577225	3.44892	1.45749	0	1	1	0.466765	1	0.447393	1	0.235727	1	0.419779	1	0.112267	1	0.158781	1	2.5	0	930	0
0	267	1	1.21744	1.26016	0.683478	1	1	1	0.556518	1	0.0544871	1	0.123077	0	0.345581	1	0.059235	0	0.112689	1	2.5	0	840	0
0	267	0	0.192507	0.106948	0.0513353	0	0	0	0	0	0.0487475	1	0.06354	0	0.0431994	0	0.0813232	1	0.104198	1	2.5	0	1110	0
0	267	0	3.02337	3.64355	1.46431	1	1	1	0	0	0.00485875	0	0.0129567	0	0.0215407	0	0.0367913	0	0.0770992	0	2.5	0	1200	0
1	82	0	0.156318	0.409661	0.172489	0	0	0	32.9891	1	0.696831	1	0.491595	1	6.37561	1	0.643076	1	0.455491	1	2.5	0	560	0
0	267	0	0.0755274	0.182525	0.0305257	0	0	0	0	0	0.0055225	0	0.0147133	0	0.179048	1	0.00772917	0	0.0168032	0	2.5	0	800	0
0	267	0	1.162	1.8614	0.594767	1	1	1	0	0	0	0	0	0	0.0233696	0	0.0312402	0	0.0655823	0	7.1	1	870	0
0	267	0	0.663856	3.91505	0.970251	0	1	1	11.3739	1	0.674475	1	0.466295	1	0.786172	1	0.45439	1	0.316098	1	2.5	0	1570	1
0	267	0	0.971119	0.606214	0.476731	1	1	1	0	0	0.0195625	0	0.039125	0	0.17305	1	0.0922907	1	0.107735	1	2.5	0	360	0
0	267	1	0.0818227	0.835453	0.198097	0	1	0	0	0	0	0	0	0	0.108197	1	0.0333193	0	0.0676331	0	2.5	0	390	0
1	73	1	0.0399994	0.050574	0.0919526	0	0	0	0	0	6.94e-05	0	0.000185	0	0.0559933	0	8.9e-05	0	0.000215	0	0	0	1040	0
0	267	0	0.113696	8.40752	1.25664	0	1	1	14.9767	1	0.186573	1	0.249023	1	0.670233	1	0.146541	1	0.230518	1	0	0	1870	1
0	267	0	0.00705154	0.387194	0.0141031	0	0	0	0	0	0.007565	0	0.0201733	0	0.0141062	0	0.0183597	0	0.0444185	0	6.1	1	310	0
0	267	1	0.0437338	0.880319	0.0141077	0	1	0	0	0	0.053889	1	0.09173	0	0.101512	1	0.0705505	0	0.0829274	1	5.7	1	900	0
0	267	0	0.661504	1.55019	0.955505	0	1	1	0	0	0.014536	0	0.03814	0	0.045955	0	0.0253247	0	0.0485702	0	2.5	0	215	0
0	267	0	2.73021	9.04915	1.22202	1	1	1	4.75536	1	0.703343	1	0.497218	1	0.814564	1	0.56367	1	0.400286	1	2.5	0	1700	1
0	267	1	0.926837	0.542444	0.132684	1	0	0	0	0	0.000529	0	0.00108333	0	0.00782197	0	0.0155837	0	0.0377024	0	0	0	840	0
0	267	0	0.135533	0.404691	0.101173	0	0	0	0	0	0.027745	0	0.0637933	0	0.00915511	0	0.0744408	0	0.10241	1	0	0	220	0
1	45	1	0.434768	0.703697	0.228589	0	1	0	0	0	0.0377425	0	0.047185	0	0.0329259	0	0.0467633	0	0.113137	1	0	0	160	0
0	267	0	0.15805	0.153891	0.0415922	0	0	0	0	0	0	0	0	0	0.00556921	0	0.0244432	0	0.0495629	0	0	0	210	0
0	267	0	1.31231	1.28191	0.471216	1	1	1	0	0	0.100871	1	0.170687	0	0.0196079	0	0.0324893	0	0.0786032	0	0	0	1140	0
0	267	0	0.108326	0.429811	0.108326	0	0	0	0	0	0.00844125	0	0.02251	0	0	0	0.000674	0	0.00163065	0	2.5	0	420	0
0	267	1	0.875937	0.999599	1.62821	1	1	1	0.474512	1	0.287605	1	0.399522	1	0.627208	1	0.199718	1	0.272232	1	2.5	0	570	0
0	267	0	2.31718	3.66747	0.466769	1	1	1	11.9943	1	0.74454	1	0.528633	1	1.25232	1	0.497871	1	0.30564	1	5.1	1	680	0
0	267	0	1.12465	1.02423	0.93386	1	1	1	0	0	0.00441687	0	0.0108483	0	0.00762877	0	0.0372992	0	0.0801073	1	0	0	370	0
0	267	0	0.122933	0.174156	0.0870778	0	0	0	0	0	0.000117	0	0.000273	0	0.0174305	0	0.0193548	0	0.0351137	0	0	0	540	0
0	267	0	0.0914144	0.173867	0.0215093	0	0	0	0	0	0.0021325	0	0.00445167	0	0.00588595	0	0.0122453	0	0.0296258	0	2.5	0	80	0
0	267	1	0.661136	0.615224	0.339751	0	1	1	0	0	0.0141173	0	0.0316167	0	0.0426478	0	0.0323062	0	0.0649621	0	0	0	880	0
1	45	0	0.486511	0.500412	0.045176	0	0	0	0	0	0.0518525	1	0.0791433	0	0.00880122	0	0.041092	0	0.0770669	0	0	0	400	0
0	267	0	2.5236	5.58487	3.0526	1	1	1	15.4479	1	0.74927	1	0.53303	1	0.649932	1	0.389584	1	0.2408	1	6.2	1	1400	1
0	267	0	1.70874	3.07574	0.69489	1	1	1	0	0	0.00349125	0	0.00927	0	0.00774522	0	0.0237087	0	0.0471202	0	0	0	1190	0
0	267	0	0	0.982728	0.0815166	0	1	0	0	0	0.0053375	0	0.0142333	0	0.0274005	0	0.009394	0	0.0227274	0	0	0	500	0
0	267	0	0.1439	0.167883	0.0242831	0	0	0	0	0	0.039135	1	0.0347867	0	0.216949	1	0.025453	0	0.050104	0	6.6	1	430	0
0	267	1	0.978317	6.42894	1.44152	1	1	1	2.96442	1	0.698609	1	0.486695	1	0.00634783	0	0.033099	0	0.0723661	0	6.2	1	780	0
0	267	0	2.01106	4.96196	3.79979	1	1	1	2.65297	1	0.635401	1	0.433918	1	0.015035	0	0.148515	1	0.188944	1	5.2	1	730	0
0	267	0	0.063103	0.457497	0.220861	0	0	0	11.298	1	0.753676	1	0.5416	1	0.450618	1	0.274017	1	0.342006	1	0	0	770	0
0	267	0	0.836301	0.722905	0.166552	0	1	0	0.077234	1	0.120423	1	0.158278	0	0.00664147	0	0.0568877	0	0.114735	1	0	0	500	0
0	267	0	0.408933	8.60662	1.75936	0	1	1	50.3994	1	0.75	1	0.533333	1	0.733723	1	0.252651	1	0.366071	1	5.6	1	1630	1
0	267	0	0.00447192	0.0494306	0.108129	0	0	0	0	0	0.023785	0	0.0537433	0	0.0948511	1	0.361625	1	0.158008	1	0	0	970	0
0	267	0	0.792632	0.80048	0.141261	0	1	0	0	0	0.0582858	1	0.066985	0	0.0408851	0	0.0264968	0	0.0519298	0	0	0	440	0
0	267	1	0	0.0269136	0.0269136	0	0	0	0	0	0	0	0	0	0.0281214	0	0.0312335	0	0.0633492	0	0	0	1300	1
0	267	0	0.85617	4.03113	2.11664	1	1	1	0	0	0.047175	1	0.0419333	0	0.0186854	0	0.00607	0	0.0146855	0	8.4	1	850	0
0	267	0	1.79843	8.5959	2.60316	1	1	1	7.54666	1	0.743947	1	0.528003	1	0.0988356	1	0.142865	1	0.22106	1	0	0	480	0
0	267	0	0.746094	4.21656	0.412613	0	1	1	0	0	0.0100112	0	0.0266967	0	0.00363574	0	0.0199073	0	0.0481629	0	0	0	510	0
1	51	0	0.628404	2.13327	0.567769	0	1	1	0	0	0.00013	0	0.00026	0	0.00322027	0	0.015977	0	0.0273258	0	0	0	400	0
0	267	0	0.127898	0.147961	0.0601874	0	0	0	0	0	0.000909	0	0.00197667	0	0.00528898	0	0.00119733	0	0.00289677	0	0	0	120	0
0	267	0	0.589902	7.09322	0.20143	0	1	0	1.06118	1	0.0521965	1	0.116867	0	0.0436829	0	0.067409	0	0.141211	1	8.8	1	730	0
0	267	1	0	1.26433	0.0740611	0	1	0	0	0	0.0155456	0	0.0278383	0	0.0111308	0	0.043986	0	0.0349718	0	2.5	0	480	0
0	267	1	0.237785	3.53705	0.1288	0	1	0	0	0	0.0375781	0	0.049705	0	0	0	0.00234033	0	0.0056621	0	2.5	0	910	0
0	267	0	0.261226	1.76086	0.13545	0	1	0	49.1343	1	0.711445	1	0.498993	1	0.7811	1	0.485878	1	0.337006	1	2.5	0	1420	1
0	233	0	0.459798	3.00146	0.600292	0	1	1	133.319	1	0.75	1	0.533333	1	2.07918	1	0.673351	1	0.460518	1	2.5	0	1710	1
0	267	0	0.702821	0.714938	0.266587	0	1	0	0	0	0.000929	0	0.00194833	0	0.0685116	1	0.00428067	0	0.0103565	0	0	0	600	0
0	267	0	0.810538	4.75143	2.26392	0	1	1	1.87777	1	0.236698	1	0.346602	1	0.0137226	0	0.184702	1	0.235231	1	5	0	1240	1
0	267	0	0.0827638	0.552504	0.11408	0	1	0	0.0163276	1	0.00688396	0	0.01701	0	0	0	0.032023	0	0.0652669	0	0	0	150	0
0	267	0	0.484415	0.109782	0.00425407	0	0	0	0	0	0.00028	0	0.00069	0	0.00430545	0	0.0149937	0	0.036275	0	10	1	140	0
0	267	0	0.950126	0.83136	0.0458096	1	1	0	0.394909	1	0.168658	1	0.294363	1	0.0157104	0	0.123617	1	0.18216	1	0	0	2100	1
0	267	0	0.61096	0.61096	0.359388	0	1	1	0.0420396	1	0.0168731	0	0.03705	0	0.0175634	0	0.00230933	0	0.0055871	0	0	0	500	0
0	267	0	0.527163	0.162616	0.0536098	0	0	0	0	0	4.83e-05	0	9.67e-05	0	0.0406345	0	0.024216	0	0.0484444	0	0	0	400	0
0	267	0	0.334169	0.544841	0.118049	0	1	0	0.256444	1	0.119291	1	0.208292	1	0.0108317	0	0.0907372	1	0.115439	1	0	0	560	0
0	267	0	0.455611	6.84615	6.59437	0	1	1	0	0	0.00011	0	0.000293	0	0.0200572	0	0.000358	0	0.000865	0	0	0	800	0
0	267	0	0.393457	3.02659	1.07949	0	1	1	0	0	5.69e-05	0	0.000152	0	0.0126634	0	0.0252887	0	0.0498935	0	6.8	1	1300	1
0	267	0	0.198289	0.797713	0.364669	0	1	1	0	0	0.00511312	0	0.013635	0	0.05838	1	0.0131577	0	0.0318331	0	0	0	1020	0
0	267	0	0.597502	7.61578	2.41846	0	1	1	9.17834	1	0.727161	1	0.512732	1	1.83311	1	0.259528	1	0.374992	1	6.6	1	580	0
0	267	0	0.111663	0.725232	0.172674	0	1	0	7.09297	1	0.713521	1	0.483848	1	2.74664	1	0.661374	1	0.398271	1	0	0	890	0
0	267	0	1.65382	3.44356	0.838236	1	1	1	25.0784	1	0.61665	1	0.444858	1	1.46031	1	0.166368	1	0.261875	1	6.6	1	2040	1
0	267	0	0.18967	0.526861	0.18967	0	0	0	0	0	0.00517146	0	0.01364	0	0.0850008	1	0.0332747	0	0.0201258	0	2.5	0	1500	1
0	267	0	0.0801531	0.231794	0.0498249	0	0	0	0	0	0.0199575	0	0.039915	0	0.00258855	0	0.0353213	0	0.0731153	0	0	0	300	0
0	267	0	0.399087	2.55711	0.399087	0	1	1	11.84	1	0.570411	1	0.379832	1	0.0813662	1	0.311243	1	0.188051	1	6.8	1	1500	1
0	267	0	1.25286	10.9134	1.57589	1	1	1	9.02978	1	0.74988	1	0.536352	1	0.430126	1	0.232638	1	0.306927	1	7.6	1	600	0
0	267	1	1.43023	2.19642	0.485256	1	1	1	9.04292	1	0.581822	1	0.430002	1	0.550131	1	0.20016	1	0.258795	1	2.5	0	1100	0
0	267	1	0.419685	0.556472	0.401033	0	1	1	0	0	0.0265027	0	0.0531383	0	0.0283792	0	0.0406443	0	0.0983331	1	2.5	0	900	0
0	267	0	0.889102	1.44676	0.415616	1	1	1	0	0	0.00434729	0	0.0115667	0	0.0161201	0	0.0104125	0	0.0230387	0	0	0	800	0
1	129	0	3.43703	11.1936	2.41521	1	1	1	24.1656	1	0.808333	1	0.666667	1	0.844036	1	0.678693	1	0.471496	1	2.5	0	1600	1
0	267	0	0.034174	10.3234	1.53783	0	1	1	29.5028	1	0.719721	1	0.506335	1	1.0233	1	0.232398	1	0.325306	1	6.5	1	1300	1
1	185	0	0.27841	0.467965	0.100701	0	0	0	0	0	0.00790813	0	0.007105	0	0.0163501	0	0.013321	0	0.0214855	0	2.5	0	700	0
1	83	0	0.600704	0.957372	0.262808	0	1	0	0	0	0.00818812	0	0.021835	0	0	0	0.0644332	0	0.0567702	0	2.5	0	500	0
0	267	0	0.0927052	0.512605	0.109065	0	0	0	0.0487503	1	0.0575523	1	0.131467	0	0.0916423	1	0.081165	0	0.105645	1	10.2	1	300	0
0	267	0	0.212023	0.572126	0.100963	0	1	0	1.59313	1	0.119874	1	0.16384	0	1.50566	1	0.255917	1	0.37363	1	5.8	1	550	0
0	267	0	0.866402	7.74763	0.649801	1	1	1	0	0	0.0496106	1	0.0506817	0	8.98264	1	0.649219	1	0.446916	1	5.8	1	1960	1
0	267	0	0.0499725	0.189369	0.0894245	0	0	0	0	0	0.0268712	0	0.0240267	0	0	0	0.004992	0	0.0120774	0	0	0	1400	1
0	267	0	0.598803	0.315732	0.0301216	0	0	0	1.14315	1	0.109638	1	0.149812	0	0.0597452	1	0.028227	0	0.0549435	0	5.9	1	1130	0
0	267	0	4.41744	8.33667	0.963201	1	1	1	9.43291	1	0.145369	1	0.219805	1	1.2252	1	0.0777375	0	0.120979	1	5.3	1	3300	1
1	66	0	0.57577	0.0774144	0.00774144	0	0	0	0	0	0.000179	0	0.000417	0	0.023322	0	0.0227277	0	0.0445758	0	6	1	540	0
0	267	0	0.707399	1.12005	0.251877	0	1	0	0	0	0.00694813	0	0.0182	0	0.0985952	1	0.012505	0	0.0201694	0	8.6	1	3000	1
0	267	0	0.565388	0.337854	0.234429	0	0	0	0	0	0.000215	0	0.00051	0	0	0	0.000851	0	0.00205968	0	6.9	1	440	0
0	267	1	0.676068	1.46628	0.0342424	0	1	0	0	0	0.00850562	0	0.02259	0	0.0577979	0	0.0191733	0	0.0396548	0	0	0	1400	1
0	267	1	1.19742	1.95026	0.788402	1	1	1	0.220609	1	0.0579533	1	0.132515	0	1.80787	1	0.229784	1	0.309449	1	5.9	1	870	0
1	41	0	0.165197	0.330394	0.237995	0	0	0	0	0	0.00546854	0	0.0140617	0	0	0	0.0353712	0	0.0656355	0	2.5	0	550	0
0	267	0	0.210518	0.905228	0.46314	0	1	1	0.516306	1	0.0511565	1	0.114195	0	0.0127895	0	0.0180343	0	0.0436315	0	8.7	1	1110	0
0	267	0	0	0.313046	0.06582	0	0	0	0	0	0	0	0	0	0.0142019	0	0.0181297	0	0.0361395	0	0	0	900	0
0	267	0	0.00422325	0.0573156	0.054299	0	0	0	9.23038	1	0.750352	1	0.534037	1	0.300679	1	0.0648267	0	0.0790032	1	9.5	1	370	0
1	47	1	0.10749	0.0300509	0	0	0	0	0	0	0.0037225	0	0.00992667	0	0.0574201	0	0.0448892	0	0.0370653	0	0	0	410	0
0	267	0	0.593518	1.07746	0.127835	0	1	0	0	0	0.00648854	0	0.017255	0	0.0441864	0	0.0743905	0	0.0750258	0	2.5	0	2150	1
1	39	0	0.610818	0.838998	0.31243	0	1	0	0	0	0.0104537	0	0.0278767	0	0.0301326	0	0.0560365	0	0.064975	0	0	0	900	0
0	267	0	0.220163	2.98958	0.375435	0	1	1	1.4159	1	0.492682	1	0.262723	1	1.55483	1	0.161952	1	0.214259	1	2.5	0	1800	1
0	267	0	1.02453	0.715478	0.203213	1	1	0	0	0	0.00314438	0	0.008385	0	0.0145873	0	0.002695	0	0.00652016	0	2.5	0	900	0
0	267	0	1.12302	5.63754	0.67381	1	1	1	1.57238	1	0.27215	1	0.395685	1	0.270608	1	0.057772	0	0.107608	1	11.3	1	1580	1
1	63	1	5.4578	1.18694	0.127172	1	1	0	0	0	0.00168	0	0.00336	0	0	0	7.5e-05	0	0.000181	0	7.8	1	890	0
0	267	0	0.087613	1.63921	0.593507	0	1	1	0	0	0.0378252	0	0.0614283	0	0.0690011	1	0.0144508	0	0.0239185	0	0	0	1590	1
0	267	1	0	0.162298	0.0539161	0	0	0	0.54049	1	0.172352	1	0.257082	1	0	0	0.000193	0	0.000467	0	0	0	1200	0
0	267	0	0.940188	0.725968	0.0547452	1	1	0	0	0	0.0030175	0	0.006035	0	0.0317761	0	0.0606548	0	0.0528145	0	5.7	1	1750	1
0	267	0	0	1.34661	0.229182	0	1	0	0.821182	1	0.49932	1	0.346687	1	0.189725	1	0.103101	1	0.20885	1	7.3	1	580	0
0	267	0	0.217347	1.42744	0.279026	0	1	0	0.192063	1	0.0583333	1	0.133333	0	0.407631	1	0.0576825	0	0.128725	1	6.9	1	400	0
0	267	0	0.6951	1.03874	0.312404	0	1	0	0	0	0.00490625	0	0.0130833	0	0	0	0.00250833	0	0.00606855	0	0	0	900	0
0	267	0	0.020839	1.02421	0.0620736	0	1	0	0	0	0.00751312	0	0.020035	0	0.04495	0	0.002547	0	0.0061621	0	0	0	637	0
0	267	0	0.100691	0.29161	0.0941522	0	0	0	0	0	0.00574	0	0.0153067	0	0.00665516	0	0.0130233	0	0.0315081	0	2.5	0	150	0
0	267	0	1.92082	1.92535	0.344298	1	1	1	0	0	0	0	0	0	0	0	0.00277167	0	0.00670564	0	0	0	880	0
0	267	0	1.26446	8.4016	2.68346	1	1	1	0	0	0.000107	0	0.000213	0	0	0	0.0229675	0	0.0370444	0	0	0	2020	1
0	267	0	1.59032	5.68847	0.978661	1	1	1	1.36145	1	0.0382283	1	0.079685	0	0.282696	1	0.143454	1	0.168822	1	14.6	1	1070	0
0	267	0	0.108804	0.403629	0.235158	0	0	0	0	0	0	0	0	0	0.0143578	0	4.4e-05	0	0.000106	0	0	0	360	0
0	267	0	0.709394	0.0935111	0.0283758	0	0	0	0	0	0.0577852	1	0.113453	0	0.028278	0	0.0288252	0	0.0589685	0	2.5	0	600	0
0	267	0	2.82063	9.0988	0.727904	1	1	1	0.697272	1	0.142887	1	0.220805	1	1.9807	1	0.442717	1	0.303905	1	7.7	1	860	0

## Sheet: Figure8
event_stat	event_day	rej_stat	nk.par1	nk.par2	nk.par3	nk.par1.bin	nk.par2.bin	nk.par3.bin	cd8.poly	cd8.poly.bin	cd8.pfs	cd8.pfs.bin	cd8.fs	cd8.fs.bin	cd4.poly	cd4.poly.bin	cd4.pfs	cd4.pfs.bin	cd4.fs	cd4.fs.bin	IC50	ic50.bin	ALC	alc.bin
0	267	0	1.44367	8.01361	1.2051	1	1	1	40.7944	1	0.550283	1	0.327868	1	2.11792	1	0.401699	1	0.196019	1	7.6	1	2900	1
1	35	0	0.442163	0.348444	0.122556	0	0	0	1.23655	1	0.134652	1	0.170793	0	0.0106203	0	0.0445358	0	0.0881081	1	6.1	1	600	0
0	267	0	1.1115	1.7854	1.01523	1	1	1	0	0	7.38e-05	0	0.000197	0	0	0	0.0135777	0	0.0328492	0	0	0	900	0
0	267	1	0.323467	0.216003	0	0	0	0	0	0	0.000163	0	0.000383	0	0.155636	1	0.405878	1	0.222085	1	0	0	400	0
0	267	1	1.13937	1.31958	0.296469	1	1	0	0	0	0.000496	0	0.000992	0	0	0	0.0708872	0	0.144719	1	0	0	1600	1
0	267	0	0.124039	0.0928343	0.165385	0	0	0	0	0	0.00861083	0	0.022875	0	0.0402591	0	0.0122305	0	0.021825	0	0	0	300	0
0	267	0	1.23264	5.25798	0.49113	1	1	1	0	0	0.000319	0	0.000638	0	0	0	0.0292228	0	0.0562105	0	2.5	0	800	0
0	267	1	3.31523	6.86858	2.82069	1	1	1	14.2768	1	0.265945	1	0.388308	1	0.914926	1	0.0813117	1	0.161817	1	2.5	0	1500	1
0	267	0	0.0428925	0.0723045	0	0	0	0	0	0	0.000104	0	0.000278	0	0	0	0.00867933	0	0.0209984	0	2.5	0	200	0
0	267	0	2.03117	10.8667	3.96078	1	1	1	5.54988	1	0.588087	1	0.416752	1	0.167156	1	0.0380653	0	0.0793702	1	5.6	1	600	0
0	267	0	1.00216	3.63704	1.66651	1	1	1	0	0	0.00456187	0	0.01208	0	0.049713	0	0.0152472	0	0.0311774	0	6.3	1	2000	1
0	267	0	0	0.0566617	0	0	0	0	0	0	8.5e-05	0	0.000227	0	0.0166772	0	0.035247	0	0.0777331	0	2.5	0	600	0
0	267	0	0	0	0	0	0	0	0	0	0.00024	0	0.00058	0	0	0	0.007928	0	0.0191806	0	2.5	0	298	0
0	267	0	0.367699	7.45074	1.16115	0	1	1	82.5322	1	0.666249	1	0.457518	1	0.484731	1	0.056942	0	0.12254	1	8.1	1	1300	1
0	267	0	0.0488351	0.0161438	0.0137223	0	0	0	0	0	0.0143602	0	0.0376467	0	0.0532835	0	0.0187133	0	0.043171	0	0	0	400	0
0	267	0	0.98207	7.97209	0.596944	1	1	1	35.7747	1	0.744506	1	0.525225	1	0.657927	1	0.115515	1	0.188785	1	7.4	1	1722	1
0	267	0	0	0	0	0	0	0	0	0	0.00699646	0	0.006915	0	0.0602902	1	0.00588533	0	0.0142387	0	0	0	1400	1
0	267	0	0.869868	0.914952	0.55958	1	1	1	0.0405325	1	0.0132444	0	0.0341233	0	0	0	0.0830367	1	0.128907	1	5	0	541	0
1	62	0	0	0.00883008	0	0	0	0	0	0	0.0180706	0	0.0220983	0	0.0178703	0	0.000192	0	0.000465	0	0	0	700	0
0	267	0	0.510674	0.566792	0.140295	0	1	0	0	0	0.00740938	0	0.0197583	0	0.0560039	0	0.019262	0	0.0351839	0	5.1	1	1000	0
1	33	0	0.715184	0.103513	0.159975	0	0	0	0	0	0.0132654	0	0.0353133	0	0.0100372	0	0.0528043	0	0.0735444	0	2.5	0	900	0
0	267	0	0.931703	1.51673	1.06171	1	1	1	9.9631	1	0.740328	1	0.524733	1	0.464204	1	0.10043	1	0.159887	1	2.5	0	800	0
0	267	0	0.564066	1.85053	1.61303	0	1	1	0.242205	1	0.133244	1	0.214677	1	0.203167	1	0.113679	1	0.160741	1	5.5	1	1000	0
1	45	0	0.399805	0.474982	0.112766	0	0	0	0	0	0.0721129	1	0.161063	0	0.019046	0	0.0791423	0	0.175344	1	0	0	1210	0
0	267	0	0.0674873	0.12108	0.0150854	0	0	0	0	0	0.00567417	0	0.01467	0	0.0386568	0	0.0128933	0	0.0311935	0	10.7	1	600	0
0	267	0	0.498347	0.38532	0.166972	0	0	0	0	0	0	0	0	0	0.00587064	0	0.0151757	0	0.0367153	0	5.4	1	500	0
0	267	0	0.278934	0.438731	0.133321	0	0	0	0	0	0.351629	1	0.188233	1	0.0924108	1	0.0120213	0	0.0290839	0	0	0	900	0
0	267	0	0.155897	1.03189	1.79653	0	1	1	6.03198	1	0.74529	1	0.529147	1	0.0303075	0	0.049118	0	0.0879661	1	2.5	0	800	0
0	267	0	0.675413	1.42949	0.528937	0	1	1	0.839824	1	0.143011	1	0.208717	1	0.428822	1	0.120932	1	0.19028	1	0	0	700	0
0	267	0	2.09544	2.00545	0.398519	1	1	1	0	0	8.67e-05	0	0.000173	0	0.0249125	0	0.00428833	0	0.010375	0	0	0	1300	1
0	267	0	1.44729	13.339	1.64126	1	1	1	23.8168	1	0.75	1	0.533333	1	3.72014	1	0.262056	1	0.369802	1	2.5	0	1700	1
0	267	0	0	0.0434697	0.0434697	0	0	0	0	0	0.000292	0	0.00063	0	0.030257	0	0.00210667	0	0.00509677	0	5.1	1	730	0
1	46	1	0.0949819	0.158303	0.0316606	0	0	0	0	0	0	0	0	0	0.0321997	0	0.003212	0	0.00777097	0	0	0	950	0
0	267	0	0.333964	12.5454	5.28535	0	1	1	5.13092	1	0.723324	1	0.488267	1	0.741654	1	0.15301	1	0.218248	1	0	0	1900	1
0	267	0	0.107644	0.783278	1.50701	0	1	1	0.0582	1	0.0257238	0	0.05542	0	0.0174828	0	0.0423107	0	0.0798911	1	2.5	0	440	0
0	267	0	0.508356	2.25129	0.334063	0	1	1	0	0	0.0497504	1	0.116158	0	0.107138	1	0.0418815	0	0.0936452	1	2.5	0	670	0
0	267	0	0.0933853	0.147679	0.0217175	0	0	0	0	0	8.67e-05	0	0.000173	0	0.00294326	0	0.0334867	0	0.0810161	1	2.5	0	370	0
0	267	1	0.577225	3.44892	1.45749	0	1	1	0.466765	1	0.447393	1	0.235727	1	0.419779	1	0.112267	1	0.158781	1	2.5	0	930	0
0	267	1	1.21744	1.26016	0.683478	1	1	1	0.556518	1	0.0544871	1	0.123077	0	0.345581	1	0.059235	0	0.112689	1	2.5	0	840	0
0	267	0	0.192507	0.106948	0.0513353	0	0	0	0	0	0.0487475	1	0.06354	0	0.0431994	0	0.0813232	1	0.104198	1	2.5	0	1110	0
0	267	0	3.02337	3.64355	1.46431	1	1	1	0	0	0.00485875	0	0.0129567	0	0.0215407	0	0.0367913	0	0.0770992	0	2.5	0	1200	0
1	82	0	0.156318	0.409661	0.172489	0	0	0	32.9891	1	0.696831	1	0.491595	1	6.37561	1	0.643076	1	0.455491	1	2.5	0	560	0
0	267	0	0.0755274	0.182525	0.0305257	0	0	0	0	0	0.0055225	0	0.0147133	0	0.179048	1	0.00772917	0	0.0168032	0	2.5	0	800	0
0	267	0	1.162	1.8614	0.594767	1	1	1	0	0	0	0	0	0	0.0233696	0	0.0312402	0	0.0655823	0	7.1	1	870	0
0	267	0	0.663856	3.91505	0.970251	0	1	1	11.3739	1	0.674475	1	0.466295	1	0.786172	1	0.45439	1	0.316098	1	2.5	0	1570	1
0	267	0	0.971119	0.606214	0.476731	1	1	1	0	0	0.0195625	0	0.039125	0	0.17305	1	0.0922907	1	0.107735	1	2.5	0	360	0
0	267	1	0.0818227	0.835453	0.198097	0	1	0	0	0	0	0	0	0	0.108197	1	0.0333193	0	0.0676331	0	2.5	0	390	0
1	73	1	0.0399994	0.050574	0.0919526	0	0	0	0	0	6.94e-05	0	0.000185	0	0.0559933	0	8.9e-05	0	0.000215	0	0	0	1040	0
0	267	0	0.113696	8.40752	1.25664	0	1	1	14.9767	1	0.186573	1	0.249023	1	0.670233	1	0.146541	1	0.230518	1	0	0	1870	1
0	267	0	0.00705154	0.387194	0.0141031	0	0	0	0	0	0.007565	0	0.0201733	0	0.0141062	0	0.0183597	0	0.0444185	0	6.1	1	310	0
0	267	1	0.0437338	0.880319	0.0141077	0	1	0	0	0	0.053889	1	0.09173	0	0.101512	1	0.0705505	0	0.0829274	1	5.7	1	900	0
0	267	0	0.661504	1.55019	0.955505	0	1	1	0	0	0.014536	0	0.03814	0	0.045955	0	0.0253247	0	0.0485702	0	2.5	0	215	0
0	267	0	2.73021	9.04915	1.22202	1	1	1	4.75536	1	0.703343	1	0.497218	1	0.814564	1	0.56367	1	0.400286	1	2.5	0	1700	1
0	267	1	0.926837	0.542444	0.132684	1	0	0	0	0	0.000529	0	0.00108333	0	0.00782197	0	0.0155837	0	0.0377024	0	0	0	840	0
0	267	0	0.135533	0.404691	0.101173	0	0	0	0	0	0.027745	0	0.0637933	0	0.00915511	0	0.0744408	0	0.10241	1	0	0	220	0
1	45	1	0.434768	0.703697	0.228589	0	1	0	0	0	0.0377425	0	0.047185	0	0.0329259	0	0.0467633	0	0.113137	1	0	0	160	0
0	267	0	0.15805	0.153891	0.0415922	0	0	0	0	0	0	0	0	0	0.00556921	0	0.0244432	0	0.0495629	0	0	0	210	0
0	267	0	1.31231	1.28191	0.471216	1	1	1	0	0	0.100871	1	0.170687	0	0.0196079	0	0.0324893	0	0.0786032	0	0	0	1140	0
0	267	0	0.108326	0.429811	0.108326	0	0	0	0	0	0.00844125	0	0.02251	0	0	0	0.000674	0	0.00163065	0	2.5	0	420	0
0	267	1	0.875937	0.999599	1.62821	1	1	1	0.474512	1	0.287605	1	0.399522	1	0.627208	1	0.199718	1	0.272232	1	2.5	0	570	0
0	267	0	2.31718	3.66747	0.466769	1	1	1	11.9943	1	0.74454	1	0.528633	1	1.25232	1	0.497871	1	0.30564	1	5.1	1	680	0
0	267	0	1.12465	1.02423	0.93386	1	1	1	0	0	0.00441687	0	0.0108483	0	0.00762877	0	0.0372992	0	0.0801073	1	0	0	370	0
0	267	0	0.122933	0.174156	0.0870778	0	0	0	0	0	0.000117	0	0.000273	0	0.0174305	0	0.0193548	0	0.0351137	0	0	0	540	0
0	267	0	0.0914144	0.173867	0.0215093	0	0	0	0	0	0.0021325	0	0.00445167	0	0.00588595	0	0.0122453	0	0.0296258	0	2.5	0	80	0
0	267	1	0.661136	0.615224	0.339751	0	1	1	0	0	0.0141173	0	0.0316167	0	0.0426478	0	0.0323062	0	0.0649621	0	0	0	880	0
1	45	0	0.486511	0.500412	0.045176	0	0	0	0	0	0.0518525	1	0.0791433	0	0.00880122	0	0.041092	0	0.0770669	0	0	0	400	0
0	267	0	2.5236	5.58487	3.0526	1	1	1	15.4479	1	0.74927	1	0.53303	1	0.649932	1	0.389584	1	0.2408	1	6.2	1	1400	1
0	267	0	1.70874	3.07574	0.69489	1	1	1	0	0	0.00349125	0	0.00927	0	0.00774522	0	0.0237087	0	0.0471202	0	0	0	1190	0
0	267	0	0	0.982728	0.0815166	0	1	0	0	0	0.0053375	0	0.0142333	0	0.0274005	0	0.009394	0	0.0227274	0	0	0	500	0
0	267	0	0.1439	0.167883	0.0242831	0	0	0	0	0	0.039135	1	0.0347867	0	0.216949	1	0.025453	0	0.050104	0	6.6	1	430	0
0	267	1	0.978317	6.42894	1.44152	1	1	1	2.96442	1	0.698609	1	0.486695	1	0.00634783	0	0.033099	0	0.0723661	0	6.2	1	780	0
0	267	0	2.01106	4.96196	3.79979	1	1	1	2.65297	1	0.635401	1	0.433918	1	0.015035	0	0.148515	1	0.188944	1	5.2	1	730	0
0	267	0	0.063103	0.457497	0.220861	0	0	0	11.298	1	0.753676	1	0.5416	1	0.450618	1	0.274017	1	0.342006	1	0	0	770	0
0	267	0	0.836301	0.722905	0.166552	0	1	0	0.077234	1	0.120423	1	0.158278	0	0.00664147	0	0.0568877	0	0.114735	1	0	0	500	0
0	267	0	0.408933	8.60662	1.75936	0	1	1	50.3994	1	0.75	1	0.533333	1	0.733723	1	0.252651	1	0.366071	1	5.6	1	1630	1
0	267	0	0.00447192	0.0494306	0.108129	0	0	0	0	0	0.023785	0	0.0537433	0	0.0948511	1	0.361625	1	0.158008	1	0	0	970	0
0	267	0	0.792632	0.80048	0.141261	0	1	0	0	0	0.0582858	1	0.066985	0	0.0408851	0	0.0264968	0	0.0519298	0	0	0	440	0
0	267	1	0	0.0269136	0.0269136	0	0	0	0	0	0	0	0	0	0.0281214	0	0.0312335	0	0.0633492	0	0	0	1300	1
0	267	0	0.85617	4.03113	2.11664	1	1	1	0	0	0.047175	1	0.0419333	0	0.0186854	0	0.00607	0	0.0146855	0	8.4	1	850	0
0	267	0	1.79843	8.5959	2.60316	1	1	1	7.54666	1	0.743947	1	0.528003	1	0.0988356	1	0.142865	1	0.22106	1	0	0	480	0
0	267	0	0.746094	4.21656	0.412613	0	1	1	0	0	0.0100112	0	0.0266967	0	0.00363574	0	0.0199073	0	0.0481629	0	0	0	510	0
1	51	0	0.628404	2.13327	0.567769	0	1	1	0	0	0.00013	0	0.00026	0	0.00322027	0	0.015977	0	0.0273258	0	0	0	400	0
0	267	0	0.127898	0.147961	0.0601874	0	0	0	0	0	0.000909	0	0.00197667	0	0.00528898	0	0.00119733	0	0.00289677	0	0	0	120	0
0	267	0	0.589902	7.09322	0.20143	0	1	0	1.06118	1	0.0521965	1	0.116867	0	0.0436829	0	0.067409	0	0.141211	1	8.8	1	730	0
0	267	1	0	1.26433	0.0740611	0	1	0	0	0	0.0155456	0	0.0278383	0	0.0111308	0	0.043986	0	0.0349718	0	2.5	0	480	0
0	267	1	0.237785	3.53705	0.1288	0	1	0	0	0	0.0375781	0	0.049705	0	0	0	0.00234033	0	0.0056621	0	2.5	0	910	0
0	267	0	0.261226	1.76086	0.13545	0	1	0	49.1343	1	0.711445	1	0.498993	1	0.7811	1	0.485878	1	0.337006	1	2.5	0	1420	1
0	233	0	0.459798	3.00146	0.600292	0	1	1	133.319	1	0.75	1	0.533333	1	2.07918	1	0.673351	1	0.460518	1	2.5	0	1710	1
0	267	0	0.702821	0.714938	0.266587	0	1	0	0	0	0.000929	0	0.00194833	0	0.0685116	1	0.00428067	0	0.0103565	0	0	0	600	0
0	267	0	0.810538	4.75143	2.26392	0	1	1	1.87777	1	0.236698	1	0.346602	1	0.0137226	0	0.184702	1	0.235231	1	5	0	1240	1
0	267	0	0.0827638	0.552504	0.11408	0	1	0	0.0163276	1	0.00688396	0	0.01701	0	0	0	0.032023	0	0.0652669	0	0	0	150	0
0	267	0	0.484415	0.109782	0.00425407	0	0	0	0	0	0.00028	0	0.00069	0	0.00430545	0	0.0149937	0	0.036275	0	10	1	140	0
0	267	0	0.950126	0.83136	0.0458096	1	1	0	0.394909	1	0.168658	1	0.294363	1	0.0157104	0	0.123617	1	0.18216	1	0	0	2100	1
0	267	0	0.61096	0.61096	0.359388	0	1	1	0.0420396	1	0.0168731	0	0.03705	0	0.0175634	0	0.00230933	0	0.0055871	0	0	0	500	0
0	267	0	0.527163	0.162616	0.0536098	0	0	0	0	0	4.83e-05	0	9.67e-05	0	0.0406345	0	0.024216	0	0.0484444	0	0	0	400	0
0	267	0	0.334169	0.544841	0.118049	0	1	0	0.256444	1	0.119291	1	0.208292	1	0.0108317	0	0.0907372	1	0.115439	1	0	0	560	0
0	267	0	0.455611	6.84615	6.59437	0	1	1	0	0	0.00011	0	0.000293	0	0.0200572	0	0.000358	0	0.000865	0	0	0	800	0
0	267	0	0.393457	3.02659	1.07949	0	1	1	0	0	5.69e-05	0	0.000152	0	0.0126634	0	0.0252887	0	0.0498935	0	6.8	1	1300	1
0	267	0	0.198289	0.797713	0.364669	0	1	1	0	0	0.00511312	0	0.013635	0	0.05838	1	0.0131577	0	0.0318331	0	0	0	1020	0
0	267	0	0.597502	7.61578	2.41846	0	1	1	9.17834	1	0.727161	1	0.512732	1	1.83311	1	0.259528	1	0.374992	1	6.6	1	580	0
0	267	0	0.111663	0.725232	0.172674	0	1	0	7.09297	1	0.713521	1	0.483848	1	2.74664	1	0.661374	1	0.398271	1	0	0	890	0
0	267	0	1.65382	3.44356	0.838236	1	1	1	25.0784	1	0.61665	1	0.444858	1	1.46031	1	0.166368	1	0.261875	1	6.6	1	2040	1
0	267	0	0.18967	0.526861	0.18967	0	0	0	0	0	0.00517146	0	0.01364	0	0.0850008	1	0.0332747	0	0.0201258	0	2.5	0	1500	1
0	267	0	0.0801531	0.231794	0.0498249	0	0	0	0	0	0.0199575	0	0.039915	0	0.00258855	0	0.0353213	0	0.0731153	0	0	0	300	0
0	267	0	0.399087	2.55711	0.399087	0	1	1	11.84	1	0.570411	1	0.379832	1	0.0813662	1	0.311243	1	0.188051	1	6.8	1	1500	1
0	267	0	1.25286	10.9134	1.57589	1	1	1	9.02978	1	0.74988	1	0.536352	1	0.430126	1	0.232638	1	0.306927	1	7.6	1	600	0
0	267	1	1.43023	2.19642	0.485256	1	1	1	9.04292	1	0.581822	1	0.430002	1	0.550131	1	0.20016	1	0.258795	1	2.5	0	1100	0
0	267	1	0.419685	0.556472	0.401033	0	1	1	0	0	0.0265027	0	0.0531383	0	0.0283792	0	0.0406443	0	0.0983331	1	2.5	0	900	0
0	267	0	0.889102	1.44676	0.415616	1	1	1	0	0	0.00434729	0	0.0115667	0	0.0161201	0	0.0104125	0	0.0230387	0	0	0	800	0
1	129	0	3.43703	11.1936	2.41521	1	1	1	24.1656	1	0.808333	1	0.666667	1	0.844036	1	0.678693	1	0.471496	1	2.5	0	1600	1
0	267	0	0.034174	10.3234	1.53783	0	1	1	29.5028	1	0.719721	1	0.506335	1	1.0233	1	0.232398	1	0.325306	1	6.5	1	1300	1
1	185	0	0.27841	0.467965	0.100701	0	0	0	0	0	0.00790813	0	0.007105	0	0.0163501	0	0.013321	0	0.0214855	0	2.5	0	700	0
1	83	0	0.600704	0.957372	0.262808	0	1	0	0	0	0.00818812	0	0.021835	0	0	0	0.0644332	0	0.0567702	0	2.5	0	500	0
0	267	0	0.0927052	0.512605	0.109065	0	0	0	0.0487503	1	0.0575523	1	0.131467	0	0.0916423	1	0.081165	0	0.105645	1	10.2	1	300	0
0	267	0	0.212023	0.572126	0.100963	0	1	0	1.59313	1	0.119874	1	0.16384	0	1.50566	1	0.255917	1	0.37363	1	5.8	1	550	0
0	267	0	0.866402	7.74763	0.649801	1	1	1	0	0	0.0496106	1	0.0506817	0	8.98264	1	0.649219	1	0.446916	1	5.8	1	1960	1
0	267	0	0.0499725	0.189369	0.0894245	0	0	0	0	0	0.0268712	0	0.0240267	0	0	0	0.004992	0	0.0120774	0	0	0	1400	1
0	267	0	0.598803	0.315732	0.0301216	0	0	0	1.14315	1	0.109638	1	0.149812	0	0.0597452	1	0.028227	0	0.0549435	0	5.9	1	1130	0
0	267	0	4.41744	8.33667	0.963201	1	1	1	9.43291	1	0.145369	1	0.219805	1	1.2252	1	0.0777375	0	0.120979	1	5.3	1	3300	1
1	66	0	0.57577	0.0774144	0.00774144	0	0	0	0	0	0.000179	0	0.000417	0	0.023322	0	0.0227277	0	0.0445758	0	6	1	540	0
0	267	0	0.707399	1.12005	0.251877	0	1	0	0	0	0.00694813	0	0.0182	0	0.0985952	1	0.012505	0	0.0201694	0	8.6	1	3000	1
0	267	0	0.565388	0.337854	0.234429	0	0	0	0	0	0.000215	0	0.00051	0	0	0	0.000851	0	0.00205968	0	6.9	1	440	0
0	267	1	0.676068	1.46628	0.0342424	0	1	0	0	0	0.00850562	0	0.02259	0	0.0577979	0	0.0191733	0	0.0396548	0	0	0	1400	1
0	267	1	1.19742	1.95026	0.788402	1	1	1	0.220609	1	0.0579533	1	0.132515	0	1.80787	1	0.229784	1	0.309449	1	5.9	1	870	0
1	41	0	0.165197	0.330394	0.237995	0	0	0	0	0	0.00546854	0	0.0140617	0	0	0	0.0353712	0	0.0656355	0	2.5	0	550	0
0	267	0	0.210518	0.905228	0.46314	0	1	1	0.516306	1	0.0511565	1	0.114195	0	0.0127895	0	0.0180343	0	0.0436315	0	8.7	1	1110	0
0	267	0	0	0.313046	0.06582	0	0	0	0	0	0	0	0	0	0.0142019	0	0.0181297	0	0.0361395	0	0	0	900	0
0	267	0	0.00422325	0.0573156	0.054299	0	0	0	9.23038	1	0.750352	1	0.534037	1	0.300679	1	0.0648267	0	0.0790032	1	9.5	1	370	0
1	47	1	0.10749	0.0300509	0	0	0	0	0	0	0.0037225	0	0.00992667	0	0.0574201	0	0.0448892	0	0.0370653	0	0	0	410	0
0	267	0	0.593518	1.07746	0.127835	0	1	0	0	0	0.00648854	0	0.017255	0	0.0441864	0	0.0743905	0	0.0750258	0	2.5	0	2150	1
1	39	0	0.610818	0.838998	0.31243	0	1	0	0	0	0.0104537	0	0.0278767	0	0.0301326	0	0.0560365	0	0.064975	0	0	0	900	0
0	267	0	0.220163	2.98958	0.375435	0	1	1	1.4159	1	0.492682	1	0.262723	1	1.55483	1	0.161952	1	0.214259	1	2.5	0	1800	1
0	267	0	1.02453	0.715478	0.203213	1	1	0	0	0	0.00314438	0	0.008385	0	0.0145873	0	0.002695	0	0.00652016	0	2.5	0	900	0
0	267	0	1.12302	5.63754	0.67381	1	1	1	1.57238	1	0.27215	1	0.395685	1	0.270608	1	0.057772	0	0.107608	1	11.3	1	1580	1
1	63	1	5.4578	1.18694	0.127172	1	1	0	0	0	0.00168	0	0.00336	0	0	0	7.5e-05	0	0.000181	0	7.8	1	890	0
0	267	0	0.087613	1.63921	0.593507	0	1	1	0	0	0.0378252	0	0.0614283	0	0.0690011	1	0.0144508	0	0.0239185	0	0	0	1590	1
0	267	1	0	0.162298	0.0539161	0	0	0	0.54049	1	0.172352	1	0.257082	1	0	0	0.000193	0	0.000467	0	0	0	1200	0
0	267	0	0.940188	0.725968	0.0547452	1	1	0	0	0	0.0030175	0	0.006035	0	0.0317761	0	0.0606548	0	0.0528145	0	5.7	1	1750	1
0	267	0	0	1.34661	0.229182	0	1	0	0.821182	1	0.49932	1	0.346687	1	0.189725	1	0.103101	1	0.20885	1	7.3	1	580	0
0	267	0	0.217347	1.42744	0.279026	0	1	0	0.192063	1	0.0583333	1	0.133333	0	0.407631	1	0.0576825	0	0.128725	1	6.9	1	400	0
0	267	0	0.6951	1.03874	0.312404	0	1	0	0	0	0.00490625	0	0.0130833	0	0	0	0.00250833	0	0.00606855	0	0	0	900	0
0	267	0	0.020839	1.02421	0.0620736	0	1	0	0	0	0.00751312	0	0.020035	0	0.04495	0	0.002547	0	0.0061621	0	0	0	637	0
0	267	0	0.100691	0.29161	0.0941522	0	0	0	0	0	0.00574	0	0.0153067	0	0.00665516	0	0.0130233	0	0.0315081	0	2.5	0	150	0
0	267	0	1.92082	1.92535	0.344298	1	1	1	0	0	0	0	0	0	0	0	0.00277167	0	0.00670564	0	0	0	880	0
0	267	0	1.26446	8.4016	2.68346	1	1	1	0	0	0.000107	0	0.000213	0	0	0	0.0229675	0	0.0370444	0	0	0	2020	1
0	267	0	1.59032	5.68847	0.978661	1	1	1	1.36145	1	0.0382283	1	0.079685	0	0.282696	1	0.143454	1	0.168822	1	14.6	1	1070	0
0	267	0	0.108804	0.403629	0.235158	0	0	0	0	0	0	0	0	0	0.0143578	0	4.4e-05	0	0.000106	0	0	0	360	0
0	267	0	0.709394	0.0935111	0.0283758	0	0	0	0	0	0.0577852	1	0.113453	0	0.028278	0	0.0288252	0	0.0589685	0	2.5	0	600	0
0	267	0	2.82063	9.0988	0.727904	1	1	1	0.697272	1	0.142887	1	0.220805	1	1.9807	1	0.442717	1	0.303905	1	7.7	1	860	0

## Sheet: Figure9
nAb	CD4+ FS	CD4+ PFS	CD8+ FS	CD8+ PFS	Poly-CD4+ T-cells	Poly-CD8+ T-cells	ALC	NK Cell Type 1	NK Cell Type 2	NK Cell Type 3
7.6	0.196019	0.401699	0.327868	0.550283	2.11792	40.7944	2900	109.53	607.982	91.4293
6.1	0.0881081	0.0445358	0.170793	0.134652	0.0106203	1.23655	600	394.999	311.276	109.483
0	0.0328492	0.0135777	0.000197	7.38e-05	0	0	900	739.764	1188.28	675.69
0	0.222085	0.405878	0.000383	0.000163	0.155636	0	400	699.497	467.106	0
0	0.144719	0.0708872	0.000992	0.000496	0	0	1600	309.055	357.936	80.4172
0	0.021825	0.0122305	0.022875	0.00861083	0.0402591	0	300	323.329	241.988	431.105
2.5	0.0562105	0.0292228	0.000638	0.000319	0	0	800	784.267	3345.39	312.481
2.5	0.161817	0.0813117	0.388308	0.265945	0.914926	14.2768	1500	1136.02	2353.63	966.558
2.5	0.0209984	0.00867933	0.000278	0.000104	0	0	200	69.7037	117.501	0
5.6	0.0793702	0.0380653	0.416752	0.588087	0.167156	5.54988	600	2742.08	14670.1	5347.05
6.3	0.0311774	0.0152472	0.01208	0.00456187	0.049713	0	2000	266.574	967.454	443.292
2.5	0.0777331	0.035247	0.000227	8.5e-05	0.0166772	0	600	0	75.7378	0
2.5	0.0191806	0.007928	0.00058	0.00024	0	0	298	0	0	0
8.1	0.12254	0.056942	0.457518	0.666249	0.484731	82.5322	1300	138.029	2796.89	435.88
0	0.043171	0.0187133	0.0376467	0.0143602	0.0532835	0	400	39.9801	13.2166	11.2341
7.4	0.188785	0.115515	0.525225	0.744506	0.657927	35.7747	1722	377.544	3064.77	229.487
0	0.0142387	0.00588533	0.006915	0.00699646	0.0602902	0	1400	0	0	0
5	0.128907	0.0830367	0.0341233	0.0132444	0	0.0405325	541	1672.2	1758.87	1075.72
0	0.000465	0.000192	0.0220983	0.0180706	0.0178703	0	700	0	3.6237	0
5.1	0.0351839	0.019262	0.0197583	0.00740938	0.0560039	0	1000	307.426	341.209	84.4576
2.5	0.0735444	0.0528043	0.0353133	0.0132654	0.0100372	0	900	162.229	23.4805	36.2881
2.5	0.159887	0.10043	0.524733	0.740328	0.464204	9.9631	800	450.986	734.164	513.915
5.5	0.160741	0.113679	0.214677	0.133244	0.203167	0.242205	1000	586.629	1924.55	1677.55
0	0.175344	0.0791423	0.161063	0.0721129	0.019046	0	1210	134.149	159.374	37.837
10.7	0.0311935	0.0128933	0.01467	0.00567417	0.0386568	0	600	45.4414	81.5273	10.1575
5.4	0.0367153	0.0151757	0	0	0.00587064	0	500	660.808	510.934	221.405
0	0.0290839	0.0120213	0.188233	0.351629	0.0924108	0	900	231.825	364.634	110.805
2.5	0.0879661	0.049118	0.529147	0.74529	0.0303075	6.03198	800	145.179	960.949	1673.02
0	0.19028	0.120932	0.208717	0.143011	0.428822	0.839824	700	628.134	1329.42	491.912
0	0.010375	0.00428833	0.000173	8.67e-05	0.0249125	0	1300	1286.28	1231.04	244.629
2.5	0.369802	0.262056	0.533333	0.75	3.72014	23.8168	1700	421.418	3884	477.897
5.1	0.00509677	0.00210667	0.00063	0.000292	0.030257	0	730	0	32.9894	32.9894
0	0.00777097	0.003212	0	0	0.0321997	0	950	65.6875	109.479	21.8958
0	0.218248	0.15301	0.488267	0.723324	0.741654	5.13092	1900	108.099	4060.76	1710.78
2.5	0.0798911	0.0423107	0.05542	0.0257238	0.0174828	0.0582	440	196.449	1429.48	2750.29
2.5	0.0936452	0.0418815	0.116158	0.0497504	0.107138	0	670	520.496	2305.05	342.04
2.5	0.0810161	0.0334867	0.000173	8.67e-05	0.00294326	0	370	130.235	205.953	30.2871
2.5	0.158781	0.112267	0.235727	0.447393	0.419779	0.466765	930	372.403	2225.11	940.318
2.5	0.112689	0.059235	0.123077	0.0544871	0.345581	0.556518	840	465.174	481.496	261.15
2.5	0.104198	0.0813232	0.06354	0.0487475	0.0431994	0	1110	88.4493	49.1385	23.5865
2.5	0.0770992	0.0367913	0.0129567	0.00485875	0.0215407	0	1200	1272.34	1533.33	616.231
2.5	0.455491	0.643076	0.491595	0.696831	6.37561	32.9891	560	68.0841	178.427	75.1273
2.5	0.0168032	0.00772917	0.0147133	0.0055225	0.179048	0	800	54.0021	130.505	21.8259
7.1	0.0655823	0.0312402	0	0	0.0233696	0	870	393.935	631.042	201.635
2.5	0.316098	0.45439	0.466295	0.674475	0.786172	11.3739	1570	259.623	1531.11	379.448
2.5	0.107735	0.0922907	0.039125	0.0195625	0.17305	0	360	986.093	615.561	484.082
2.5	0.0676331	0.0333193	0	0	0.108197	0	390	39.7226	405.589	96.1705
0	0.000215	8.9e-05	0.000185	6.94e-05	0.0559933	0	1040	23.1535	29.2745	53.2264
0	0.230518	0.146541	0.249023	0.186573	0.670233	14.9767	1870	45.1136	3336.03	498.624
6.1	0.0444185	0.0183597	0.0201733	0.007565	0.0141062	0	310	17.7426	974.229	35.4852
5.7	0.0829274	0.0705505	0.09173	0.053889	0.101512	0	900	22.6444	455.81	7.30464
2.5	0.0485702	0.0253247	0.03814	0.014536	0.045955	0	215	1556.84	3648.36	2248.77
2.5	0.400286	0.56367	0.497218	0.703343	0.814564	4.75536	1700	732.34	2427.3	327.79
0	0.0377024	0.0155837	0.00108333	0.000529	0.00782197	0	840	507.554	297.052	72.6603
0	0.10241	0.0744408	0.0637933	0.027745	0.00915511	0	220	336.369	1004.37	251.092
0	0.113137	0.0467633	0.047185	0.0377425	0.0329259	0	160	1413	2287.01	742.915
0	0.0495629	0.0244432	0	0	0.00556921	0	210	294.329	286.583	77.4549
0	0.0786032	0.0324893	0.170687	0.100871	0.0196079	0	1140	771.271	753.404	276.943
2.5	0.00163065	0.000674	0.02251	0.00844125	0	0	420	104.458	414.461	104.458
2.5	0.272232	0.199718	0.399522	0.287605	0.627208	0.474512	570	785.27	896.132	1459.68
5.1	0.30564	0.497871	0.528633	0.74454	1.25232	11.9943	680	2756.76	4363.22	555.318
0	0.0801073	0.0372992	0.0108483	0.00441687	0.00762877	0	370	1750.8	1594.48	1453.79
0	0.0351137	0.0193548	0.000273	0.000117	0.0174305	0	540	154.35	218.662	109.331
2.5	0.0296258	0.0122453	0.00445167	0.0021325	0.00588595	0	80	822.73	1564.8	193.584
0	0.0649621	0.0323062	0.0316167	0.0141173	0.0426478	0	880	283.396	263.716	145.634
0	0.0770669	0.041092	0.0791433	0.0518525	0.00880122	0	400	430.395	442.692	39.9652
6.2	0.2408	0.389584	0.53303	0.74927	0.649932	15.4479	1400	1090.56	2413.46	1319.16
0	0.0471202	0.0237087	0.00927	0.00349125	0.00774522	0	1190	962.066	1731.72	391.24
0	0.0227274	0.009394	0.0142333	0.0053375	0.0274005	0	500	0	1552.71	128.796
6.6	0.050104	0.025453	0.0347867	0.039135	0.216949	0	430	179.373	209.269	30.2692
6.2	0.0723661	0.033099	0.486695	0.698609	0.00634783	2.96442	780	322.418	2118.75	475.073
5.2	0.188944	0.148515	0.433918	0.635401	0.015035	2.65297	730	1454.57	3588.93	2748.34
0	0.342006	0.274017	0.5416	0.753676	0.450618	11.298	770	32.5495	235.984	113.923
0	0.114735	0.0568877	0.158278	0.120423	0.00664147	0.077234	500	654.215	565.508	130.289
5.6	0.366071	0.252651	0.533333	0.75	0.733723	50.3994	1630	136.98	2882.95	589.333
0	0.158008	0.361625	0.0537433	0.023785	0.0948511	0	970	2.56329	28.3334	61.9793
0	0.0519298	0.0264968	0.066985	0.0582858	0.0408851	0	440	1008.8	1018.79	179.787
0	0.0633492	0.0312335	0	0	0.0281214	0	1300	0	10.7654	10.7654
8.4	0.0146855	0.00607	0.0419333	0.047175	0.0186854	0	850	903.511	4254.03	2233.68
0	0.22106	0.142865	0.528003	0.743947	0.0988356	7.54666	480	2394.16	11443.3	3465.45
0	0.0481629	0.0199073	0.0266967	0.0100112	0.00363574	0	510	702.206	3968.53	388.341
0	0.0273258	0.015977	0.00026	0.00013	0.00322027	0	400	857.772	2911.91	775.005
0	0.00289677	0.00119733	0.00197667	0.000909	0.00528898	0	120	722.625	835.978	340.059
8.8	0.141211	0.067409	0.116867	0.0521965	0.0436829	1.06118	730	404.851	4868.08	138.242
2.5	0.0349718	0.043986	0.0278383	0.0155456	0.0111308	0	480	0	1899.13	111.246
2.5	0.0056621	0.00234033	0.049705	0.0375781	0	0	910	269.141	4003.48	145.785
2.5	0.337006	0.485878	0.498993	0.711445	0.7811	49.1343	1420	109.457	737.823	56.7556
2.5	0.460518	0.673351	0.533333	0.75	2.07918	133.319	1710	105.357	687.745	137.549
0	0.0103565	0.00428067	0.00194833	0.000929	0.0685116	0	600	514.231	523.097	195.053
5	0.235231	0.184702	0.346602	0.236698	0.0137226	1.87777	1240	273.23	1601.69	763.159
0	0.0652669	0.032023	0.01701	0.00688396	0	0.0163276	150	375.748	2508.37	517.923
10	0.036275	0.0149937	0.00069	0.00028	0.00430545	0	140	1681.61	381.102	14.7677
0	0.18216	0.123617	0.294363	0.168658	0.0157104	0.394909	2100	97.6693	85.4606	4.70906
0	0.0055871	0.00230933	0.03705	0.0168731	0.0175634	0.0420396	500	631.732	631.732	371.607
0	0.0484444	0.024216	9.67e-05	4.83e-05	0.0406345	0	400	786.79	242.705	80.0126
0	0.115439	0.0907372	0.208292	0.119291	0.0108317	0.256444	560	158.779	258.879	56.0905
0	0.000865	0.000358	0.000293	0.00011	0.0200572	0	800	505.159	7590.67	7311.51
6.8	0.0498935	0.0252887	0.000152	5.69e-05	0.0126634	0	1300	243.338	1871.83	667.62
0	0.0318331	0.0131577	0.013635	0.00511312	0.05838	0	1020	60.172	242.071	110.661
6.6	0.374992	0.259528	0.512732	0.727161	1.83311	9.17834	580	638.709	8141.01	2585.25
0	0.398271	0.661374	0.483848	0.713521	2.74664	7.09297	890	55.0786	357.727	85.173
6.6	0.261875	0.166368	0.444858	0.61665	1.46031	25.0784	2040	475.877	990.868	241.198
2.5	0.0201258	0.0332747	0.01364	0.00517146	0.0850008	0	1500	89.2714	247.976	89.2714
0	0.0731153	0.0353213	0.039915	0.0199575	0.00258855	0	300	168.856	488.313	104.964
6.8	0.188051	0.311243	0.379832	0.570411	0.0813662	11.84	1500	66.0271	423.062	66.0271
7.6	0.306927	0.232638	0.536352	0.74988	0.430126	9.02978	600	1167.25	10167.7	1468.21
2.5	0.258795	0.20016	0.430002	0.581822	0.550131	9.04292	1100	490.194	752.798	166.316
2.5	0.0983331	0.0406443	0.0531383	0.0265027	0.0283792	0	900	304.505	403.751	290.971
0	0.0230387	0.0104125	0.0115667	0.00434729	0.0161201	0	800	719.061	1170.07	336.129
2.5	0.471496	0.678693	0.666667	0.808333	0.844036	24.1656	1600	800.575	2607.28	562.566
6.5	0.325306	0.232398	0.506335	0.719721	1.0233	29.5028	1300	18.3751	5550.81	826.879
2.5	0.0214855	0.013321	0.007105	0.00790813	0.0163501	0	700	222.33	373.704	80.4172
2.5	0.0567702	0.0644332	0.021835	0.00818812	0	0	500	1047.63	1669.66	458.337
10.2	0.105645	0.081165	0.131467	0.0575523	0.0916423	0.0487503	300	202.097	1117.48	237.762
5.8	0.37363	0.255917	0.16384	0.119874	1.50566	1.59313	550	173.474	468.104	82.6065
5.8	0.446916	0.649219	0.0506817	0.0496106	8.98264	0	1960	339.046	3031.85	254.284
0	0.0120774	0.004992	0.0240267	0.0268712	0	0	1400	24.6293	93.3321	44.0735
5.9	0.0549435	0.028227	0.149812	0.109638	0.0597452	1.14315	1130	174.086	91.7907	8.75704
5.3	0.120979	0.0777375	0.219805	0.145369	1.2252	9.43291	3300	460.398	868.871	100.387
6	0.0445758	0.0227277	0.000417	0.000179	0.023322	0	540	857.257	115.261	11.5261
8.6	0.0201694	0.012505	0.0182	0.00694813	0.0985952	0	3000	134.17	212.436	47.7726
6.9	0.00205968	0.000851	0.00051	0.000215	0	0	440	493.162	294.695	204.482
0	0.0396548	0.0191733	0.02259	0.00850562	0.0577979	0	1400	284.914	617.931	14.4307
5.9	0.309449	0.229784	0.132515	0.0579533	1.80787	0.220609	870	644.13	1049.1	424.106
2.5	0.0656355	0.0353712	0.0140617	0.00546854	0	0	550	182.017	364.034	262.228
8.7	0.0436315	0.0180343	0.114195	0.0511565	0.0127895	0.516306	1110	83.259	358.014	183.17
0	0.0361395	0.0181297	0	0	0.0142019	0	900	0	261.22	54.9231
9.5	0.0790032	0.0648267	0.534037	0.750352	0.300679	9.23038	370	8.65196	117.42	111.24
0	0.0370653	0.0448892	0.00992667	0.0037225	0.0574201	0	410	78.6425	21.9861	0
2.5	0.0750258	0.0743905	0.017255	0.00648854	0.0441864	0	2150	154.867	281.143	33.3559
0	0.064975	0.0560365	0.0278767	0.0104537	0.0301326	0	900	351.56	482.89	179.821
2.5	0.214259	0.161952	0.262723	0.492682	1.55483	1.4159	1800	57.8538	785.594	98.656
2.5	0.00652016	0.002695	0.008385	0.00314438	0.0145873	0	900	377.787	263.826	74.9329
11.3	0.107608	0.057772	0.395685	0.27215	0.270608	1.57238	1580	303.499	1523.56	182.099
7.8	0.000181	7.5e-05	0.00336	0.00168	0	0	890	3771.4	820.189	87.8773
0	0.0239185	0.0144508	0.0614283	0.0378252	0.0690011	0	1590	25.8982	484.546	175.439
0	0.000467	0.000193	0.257082	0.172352	0	0.54049	1200	0	116.314	38.6399
5.7	0.0528145	0.0606548	0.006035	0.0030175	0.0317761	0	1750	312.68	241.436	18.2067
7.3	0.20885	0.103101	0.346687	0.49932	0.189725	0.821182	580	0	1453.41	247.359
6.9	0.128725	0.0576825	0.133333	0.0583333	0.407631	0.192063	400	355.906	2337.43	456.906
0	0.00606855	0.00250833	0.0130833	0.00490625	0	0	900	393.89	588.622	177.029
0	0.0061621	0.002547	0.020035	0.00751312	0.04495	0	637	14.5251	713.895	43.2663
2.5	0.0315081	0.0130233	0.0153067	0.00574	0.00665516	0	150	397.392	1150.89	371.588
0	0.00670564	0.00277167	0	0	0	0	880	827.237	829.188	148.278
0	0.0370444	0.0229675	0.000213	0.000107	0	0	2020	333.641	2216.86	708.06
14.6	0.168822	0.143454	0.079685	0.0382283	0.282696	1.36145	1070	648.02	2317.92	398.782
0	0.000106	4.4e-05	0	0	0.0143578	0	360	122.103	452.962	263.899
2.5	0.0589685	0.0288252	0.113453	0.0577852	0.028278	0	600	749.593	98.81	29.9837
7.7	0.303905	0.442717	0.220805	0.142887	1.9807	0.697272	860	1211.53	3908.15	312.652

## Sheet: SupplFigure3
CD8											CD4												CD8								CD4
arm	Time_Point	ParentPop	Antigen	IFNg	IL2	Perforin	TNFa	pos_response	value		arm	Time_Point	ParentPop	Antigen	CD154	IFNg	IL2	Perforin	TNFa	pos_response	value		arm	Antigen	ParentPop	Time_Point	pos_response_n	pos_response_sample	value_sum		arm	Antigen	ParentPop	Time_Point	pos_response_n	pos_response_sample	value_sum
pet	d98	CD8	pp65	-	-	-	+	TRUE	0		pet	d98	CD4	pp65	-	-	-	-	+	TRUE	0		pet	pp65	CD8	d98	2	TRUE	4.10769		pet	pp65	CD4	d98	2	TRUE	0.131024
pet	d98	CD8	pp65	-	-	+	+	TRUE	0		pet	d98	CD4	pp65	-	-	-	+	+	TRUE	0		pet	pp65	CD8	d98	3	TRUE	0.483464		pet	pp65	CD4	d98	3	TRUE	0.036203
pet	d98	CD8	pp65	-	+	-	-	TRUE	0.0113392		pet	d98	CD4	pp65	-	-	+	-	-	TRUE	0		pet	pp65	CD8	d98	4	TRUE	0.0226783		pet	pp65	CD4	d98	4	TRUE	0.00724061
pet	d98	CD8	pp65	-	+	-	+	TRUE	0		pet	d98	CD4	pp65	-	-	+	-	+	TRUE	0		pet	pp65	CD8	6mo	2	TRUE	5.88457		pet	pp65	CD4	d98	5	TRUE	0.00724061
pet	d98	CD8	pp65	-	+	+	-	TRUE	0.00062		pet	d98	CD4	pp65	-	-	+	+	-	TRUE	0		pet	pp65	CD8	6mo	3	TRUE	2.84858		pet	pp65	CD4	6mo	2	TRUE	0.110208
pet	d98	CD8	pp65	-	+	+	+	TRUE	0		pet	d98	CD4	pp65	-	-	+	+	+	TRUE	0		pet	pp65	CD8	6mo	4	TRUE	0.0259224		pet	pp65	CD4	6mo	3	TRUE	0.06888
pet	d98	CD8	pp65	+	-	-	-	TRUE	0.239362		pet	d98	CD4	pp65	-	+	-	-	-	TRUE	0.00517924		pet	pp65	CD8	12mo	2	TRUE	2.87756		pet	pp65	CD4	6mo	4	TRUE	0.0247968
pet	d98	CD8	pp65	+	-	-	+	TRUE	0.0226783		pet	d98	CD4	pp65	-	+	-	-	+	TRUE	0.0072406		pet	pp65	CD8	12mo	3	TRUE	1.27708		pet	pp65	CD4	6mo	5	TRUE	0.0027552
pet	d98	CD8	pp65	+	-	+	-	TRUE	4.08439		pet	d98	CD4	pp65	-	+	-	+	-	TRUE	0.0110341		pet	pp65	CD8	12mo	4	TRUE	0.000868078		pet	pp65	CD4	12mo	2	TRUE	0.0961969
pet	d98	CD8	pp65	+	-	+	+	TRUE	0.483464		pet	d98	CD4	pp65	-	+	-	+	+	TRUE	0		pet	pp65	CD8	d98	2	TRUE	1.611		pet	pp65	CD4	12mo	3	TRUE	0.0504898
pet	d98	CD8	pp65	+	+	-	-	TRUE	0		pet	d98	CD4	pp65	-	+	+	-	-	TRUE	0.0072406		pet	pp65	CD8	d98	3	TRUE	0.0455581		pet	pp65	CD4	12mo	4	TRUE	0.0105356
pet	d98	CD8	pp65	+	+	-	+	TRUE	0		pet	d98	CD4	pp65	-	+	+	-	+	TRUE	0		pet	pp65	CD8	d98	4	TRUE	0		pet	pp65	CD4	12mo	5	TRUE	0
pet	d98	CD8	pp65	+	+	+	-	TRUE	0		pet	d98	CD4	pp65	-	+	+	+	-	TRUE	0		pet	pp65	CD8	6mo	2	TRUE	9.75453		pet	pp65	CD4	d98	2	TRUE	0.025134
pet	d98	CD8	pp65	+	+	+	+	TRUE	0.0226783		pet	d98	CD4	pp65	-	+	+	+	+	TRUE	0		pet	pp65	CD8	6mo	3	TRUE	0.163122		pet	pp65	CD4	d98	3	TRUE	0.00507934
pet	d98	CD8	pp65	-	-	-	+	TRUE	0		pet	d98	CD4	pp65	+	-	-	-	-	TRUE	0		pet	pp65	CD8	6mo	4	TRUE	0		pet	pp65	CD4	d98	4	TRUE	0
pet	d98	CD8	pp65	-	-	+	+	TRUE	0		pet	d98	CD4	pp65	+	-	-	-	+	TRUE	0		pro	pp65	CD8	6mo	2	TRUE	1.28454		pet	pp65	CD4	d98	5	TRUE	0
pet	d98	CD8	pp65	-	+	-	-	TRUE	0		pet	d98	CD4	pp65	+	-	-	+	-	TRUE	0		pro	pp65	CD8	6mo	3	TRUE	0.216391		pet	pp65	CD4	6mo	2	TRUE	0.226781
pet	d98	CD8	pp65	-	+	-	+	TRUE	0		pet	d98	CD4	pp65	+	-	-	+	+	TRUE	0		pro	pp65	CD8	6mo	4	TRUE	0.00914328		pet	pp65	CD4	6mo	3	TRUE	0.0423066
pet	d98	CD8	pp65	-	+	+	-	TRUE	0		pet	d98	CD4	pp65	+	-	+	-	-	TRUE	0.0148276		pro	pp65	CD8	12mo	2	TRUE	1.714		pet	pp65	CD4	6mo	4	TRUE	0.0148073
pet	d98	CD8	pp65	-	+	+	+	TRUE	0		pet	d98	CD4	pp65	+	-	+	-	+	TRUE	0.0072406		pro	pp65	CD8	12mo	3	TRUE	1.64753		pet	pp65	CD4	6mo	5	TRUE	0
pet	d98	CD8	pp65	+	-	-	-	TRUE	0.0354911		pet	d98	CD4	pp65	+	-	+	+	-	TRUE	0		pro	pp65	CD8	12mo	4	TRUE	0		pro	pp65	CD4	d98	2	TRUE	0.189911
pet	d98	CD8	pp65	+	-	-	+	TRUE	0		pet	d98	CD4	pp65	+	-	+	+	+	TRUE	0		pet	pp65	CD8	6mo	2	TRUE	0.649215		pro	pp65	CD4	d98	3	TRUE	0.0803286
pet	d98	CD8	pp65	+	-	+	-	TRUE	1.611		pet	d98	CD4	pp65	+	+	-	-	-	TRUE	0.0906808		pet	pp65	CD8	6mo	3	TRUE	0.0342208		pro	pp65	CD4	d98	4	TRUE	0.0292537
pet	d98	CD8	pp65	+	-	+	+	TRUE	0.015186		pet	d98	CD4	pp65	+	+	-	-	+	TRUE	0.0217218		pet	pp65	CD8	6mo	4	TRUE	0		pro	pp65	CD4	d98	5	TRUE	0.00365671
pet	d98	CD8	pp65	+	+	-	-	TRUE	0		pet	d98	CD4	pp65	+	+	-	+	-	TRUE	0		pet	pp65	CD8	12mo	2	TRUE	0.788901		pro	pp65	CD4	6mo	2	TRUE	0.527144
pet	d98	CD8	pp65	+	+	-	+	TRUE	0		pet	d98	CD4	pp65	+	+	-	+	+	TRUE	0		pet	pp65	CD8	12mo	3	TRUE	0.0451213		pro	pp65	CD4	6mo	3	TRUE	0.207139
pet	d98	CD8	pp65	+	+	+	-	TRUE	0.0303721		pet	d98	CD4	pp65	+	+	+	-	-	TRUE	0.0072406		pet	pp65	CD8	12mo	4	TRUE	0		pro	pp65	CD4	6mo	4	TRUE	0.0483325
pet	d98	CD8	pp65	+	+	+	+	TRUE	0		pet	d98	CD4	pp65	+	+	+	-	+	TRUE	0.0072406		pro	pp65	CD8	12mo	2	TRUE	0.324644		pro	pp65	CD4	6mo	5	TRUE	0
pet	d98	CD8	pp65	-	-	-	+	TRUE	0		pet	d98	CD4	pp65	+	+	+	+	-	TRUE	0		pro	pp65	CD8	12mo	3	TRUE	0.184843		pro	pp65	CD4	12mo	2	TRUE	0.474809
pet	d98	CD8	pp65	-	-	+	+	TRUE	0.00797957		pet	d98	CD4	pp65	+	+	+	+	+	TRUE	0.0072406		pro	pp65	CD8	12mo	4	TRUE	0		pro	pp65	CD4	12mo	3	TRUE	0.705219
pet	d98	CD8	pp65	-	+	-	-	TRUE	0.00797957		pet	d98	CD4	pp65	-	-	-	-	+	TRUE	0		pet	pp65	CD8	6mo	2	TRUE	0.868916		pro	pp65	CD4	12mo	4	TRUE	0.423131
pet	d98	CD8	pp65	-	+	-	+	TRUE	0		pet	d98	CD4	pp65	-	-	-	+	+	TRUE	0		pet	pp65	CD8	6mo	3	TRUE	0.0231258		pro	pp65	CD4	12mo	5	TRUE	0.141044
pet	d98	CD8	pp65	-	+	+	-	TRUE	0		pet	d98	CD4	pp65	-	-	+	-	-	TRUE	0.0235139		pet	pp65	CD8	6mo	4	TRUE	0		pet	pp65	CD4	6mo	2	TRUE	0.029717
pet	d98	CD8	pp65	-	+	+	+	TRUE	0		pet	d98	CD4	pp65	-	-	+	-	+	TRUE	0		pet	pp65	CD8	12mo	2	TRUE	0.0557202		pet	pp65	CD4	6mo	3	TRUE	0.00118868
pet	d98	CD8	pp65	+	-	-	-	TRUE	0.271755		pet	d98	CD4	pp65	-	-	+	+	-	TRUE	0		pet	pp65	CD8	12mo	3	TRUE	0.00916983		pet	pp65	CD4	6mo	4	TRUE	0
pet	d98	CD8	pp65	+	-	-	+	TRUE	0.0398979		pet	d98	CD4	pp65	-	-	+	+	+	TRUE	0		pet	pp65	CD8	12mo	4	TRUE	0		pet	pp65	CD4	6mo	5	TRUE	0
pet	d98	CD8	pp65	+	-	+	-	TRUE	3.48932		pet	d98	CD4	pp65	-	+	-	-	-	TRUE	0.023076		pet	pp65	CD8	d98	2	TRUE	3.56114		pet	pp65	CD4	12mo	2	TRUE	0.0183663
pet	d98	CD8	pp65	+	-	+	+	TRUE	0.406958		pet	d98	CD4	pp65	-	+	-	-	+	TRUE	0		pet	pp65	CD8	d98	3	TRUE	0.438876		pet	pp65	CD4	12mo	3	TRUE	0.00131382
pet	d98	CD8	pp65	+	+	-	-	TRUE	0.0239387		pet	d98	CD4	pp65	-	+	-	+	-	TRUE	0		pet	pp65	CD8	d98	4	TRUE	0		pet	pp65	CD4	12mo	4	TRUE	0
pet	d98	CD8	pp65	+	+	-	+	TRUE	0		pet	d98	CD4	pp65	-	+	-	+	+	TRUE	0		pet	pp65	CD8	6mo	2	TRUE	3.32527		pet	pp65	CD4	12mo	5	TRUE	0
pet	d98	CD8	pp65	+	+	+	-	TRUE	0.0319183		pet	d98	CD4	pp65	-	+	+	-	-	TRUE	0		pet	pp65	CD8	6mo	3	TRUE	1.57195		pet	pp65	CD4	6mo	2	TRUE	0.165178
pet	d98	CD8	pp65	+	+	+	+	TRUE	0		pet	d98	CD4	pp65	-	+	+	-	+	TRUE	0		pet	pp65	CD8	6mo	4	TRUE	0.0604595		pet	pp65	CD4	6mo	3	TRUE	0.0529499
pet	d98	CD8	pp65	-	-	-	+	TRUE	0		pet	d98	CD4	pp65	-	+	+	+	-	TRUE	0		pet	pp65	CD8	12mo	2	TRUE	3.04183		pet	pp65	CD4	6mo	4	TRUE	0.0139342
pet	d98	CD8	pp65	-	-	+	+	TRUE	0		pet	d98	CD4	pp65	-	+	+	+	+	TRUE	0		pet	pp65	CD8	12mo	3	TRUE	0.345912		pet	pp65	CD4	6mo	5	TRUE	0
pet	d98	CD8	pp65	-	+	-	-	TRUE	0.00482201		pet	d98	CD4	pp65	+	-	-	-	-	TRUE	0.00249588		pet	pp65	CD8	12mo	4	TRUE	0.0314465		pet	pp65	CD4	12mo	2	TRUE	0.0193513
pet	d98	CD8	pp65	-	+	-	+	TRUE	0		pet	d98	CD4	pp65	+	-	-	-	+	TRUE	0		pet	pp65	CD8	d98	2	TRUE	5.25637		pet	pp65	CD4	12mo	3	TRUE	0.0154811
pet	d98	CD8	pp65	-	+	+	-	TRUE	0.0217082		pet	d98	CD4	pp65	+	-	-	+	-	TRUE	8.76e-05		pet	pp65	CD8	d98	3	TRUE	0.359432		pet	pp65	CD4	12mo	4	TRUE	0
pet	d98	CD8	pp65	-	+	+	+	TRUE	0		pet	d98	CD4	pp65	+	-	-	+	+	TRUE	0		pet	pp65	CD8	d98	4	TRUE	0.0168862		pet	pp65	CD4	12mo	5	TRUE	0
pet	d98	CD8	pp65	+	-	-	-	TRUE	0.646479		pet	d98	CD4	pp65	+	-	+	-	-	TRUE	0		pet	pp65	CD8	6mo	2	TRUE	1.20169		pet	pp65	CD4	d98	2	TRUE	0.163549
pet	d98	CD8	pp65	+	-	-	+	TRUE	0.0168862		pet	d98	CD4	pp65	+	-	+	-	+	TRUE	8.76e-05		pet	pp65	CD8	6mo	3	TRUE	0.274069		pet	pp65	CD4	d98	3	TRUE	0.0197083
pet	d98	CD8	pp65	+	-	+	-	TRUE	5.20089		pet	d98	CD4	pp65	+	-	+	+	-	TRUE	0		pet	pp65	CD8	6mo	4	TRUE	0.00702741		pet	pp65	CD4	d98	4	TRUE	0
pet	d98	CD8	pp65	+	-	+	+	TRUE	0.258115		pet	d98	CD4	pp65	+	-	+	+	+	TRUE	0		pet	pp65	CD8	12mo	2	TRUE	0.979148		pet	pp65	CD4	d98	5	TRUE	0
pet	d98	CD8	pp65	+	+	-	-	TRUE	0.0168862		pet	d98	CD4	pp65	+	+	-	-	-	TRUE	0.0250464		pet	pp65	CD8	12mo	3	TRUE	0.247023		pet	pp65	CD4	12mo	2	TRUE	0.123133
pet	d98	CD8	pp65	+	+	-	+	TRUE	0		pet	d98	CD4	pp65	+	+	-	-	+	TRUE	0		pet	pp65	CD8	12mo	4	TRUE	0.00316696		pet	pp65	CD4	12mo	3	TRUE	0.0362165
pet	d98	CD8	pp65	+	+	+	-	TRUE	0.101317		pet	d98	CD4	pp65	+	+	-	+	-	TRUE	0.00249588		pro	pp65	CD8	6mo	2	TRUE	2.43048		pet	pp65	CD4	12mo	4	TRUE	0.0119303
pet	d98	CD8	pp65	+	+	+	+	TRUE	0.0168862		pet	d98	CD4	pp65	+	+	-	+	+	TRUE	0		pro	pp65	CD8	6mo	3	TRUE	1.00262		pet	pp65	CD4	12mo	5	TRUE	0
pet	d98	CD8	pp65	-	-	-	+	TRUE	0		pet	d98	CD4	pp65	+	+	+	-	-	TRUE	0.00249588		pro	pp65	CD8	6mo	4	TRUE	0.0396291		pro	pp65	CD4	12mo	2	TRUE	0.430691
pet	d98	CD8	pp65	-	-	+	+	TRUE	0		pet	d98	CD4	pp65	+	+	+	-	+	TRUE	0		pro	pp65	CD8	12mo	2	TRUE	0.0523195		pro	pp65	CD4	12mo	3	TRUE	0.19872
pet	d98	CD8	pp65	-	+	-	-	TRUE	0.0060929		pet	d98	CD4	pp65	+	+	+	+	-	TRUE	0		pro	pp65	CD8	12mo	3	TRUE	0		pro	pp65	CD4	12mo	4	TRUE	0.060698
pet	d98	CD8	pp65	-	+	-	+	TRUE	0		pet	d98	CD4	pp65	+	+	+	+	+	TRUE	0		pro	pp65	CD8	12mo	4	TRUE	0		pro	pp65	CD4	12mo	5	TRUE	0
pet	d98	CD8	pp65	-	+	+	-	TRUE	0		pro	d98	CD4	pp65	-	-	-	-	+	TRUE	0		pro	pp65	CD8	12mo	2	TRUE	0.522468		pro	pp65	CD4	d98	2	TRUE	0.0466636
pet	d98	CD8	pp65	-	+	+	+	TRUE	0		pro	d98	CD4	pp65	-	-	-	+	+	TRUE	0		pro	pp65	CD8	12mo	3	TRUE	0.316859		pro	pp65	CD4	d98	3	TRUE	0.00777726
pet	d98	CD8	pp65	+	-	-	-	TRUE	0.567777		pro	d98	CD4	pp65	-	-	+	-	-	TRUE	0.0279445		pro	pp65	CD8	12mo	4	TRUE	0.0056438		pro	pp65	CD4	d98	4	TRUE	0
pet	d98	CD8	pp65	+	-	-	+	TRUE	0.00890829		pro	d98	CD4	pp65	-	-	+	-	+	TRUE	0.00365671		pet	pp65	CD8	d98	2	TRUE	15.5229		pro	pp65	CD4	d98	5	TRUE	0
pet	d98	CD8	pp65	+	-	+	-	TRUE	15.4961		pro	d98	CD4	pp65	-	-	+	+	-	TRUE	0		pet	pp65	CD8	d98	3	TRUE	0.509411		pro	pp65	CD4	12mo	2	TRUE	0.0472384
pet	d98	CD8	pp65	+	-	+	+	TRUE	0.415874		pro	d98	CD4	pp65	-	-	+	+	+	TRUE	0		pet	pp65	CD8	d98	4	TRUE	0.0222707		pro	pp65	CD4	12mo	3	TRUE	0.0229179
pet	d98	CD8	pp65	+	+	-	-	TRUE	0.0178166		pro	d98	CD4	pp65	-	+	-	-	-	TRUE	0.0182835		pet	pp65	CD8	6mo	2	TRUE	7.3014		pro	pp65	CD4	12mo	4	TRUE	0.018954
pet	d98	CD8	pp65	+	+	-	+	TRUE	0		pro	d98	CD4	pp65	-	+	-	-	+	TRUE	0		pet	pp65	CD8	6mo	3	TRUE	0.479972		pro	pp65	CD4	12mo	5	TRUE	0
pet	d98	CD8	pp65	+	+	+	-	TRUE	0.093537		pro	d98	CD4	pp65	-	+	-	+	-	TRUE	0		pet	pp65	CD8	6mo	4	TRUE	0.00529381		pet	pp65	CD4	d98	2	TRUE	0.125939
pet	d98	CD8	pp65	+	+	+	+	TRUE	0.0222707		pro	d98	CD4	pp65	-	+	-	+	+	TRUE	0		pet	pp65	CD8	12mo	2	TRUE	6.1929		pet	pp65	CD4	d98	3	TRUE	0.00777828
pro	d98	CD8	pp65	-	-	-	+	TRUE	0		pro	d98	CD4	pp65	-	+	+	-	-	TRUE	0.00365671		pet	pp65	CD8	12mo	3	TRUE	0.850139		pet	pp65	CD4	d98	4	TRUE	0
pro	d98	CD8	pp65	-	-	+	+	TRUE	0		pro	d98	CD4	pp65	-	+	+	-	+	TRUE	0		pet	pp65	CD8	12mo	4	TRUE	0.0149377		pet	pp65	CD4	d98	5	TRUE	0
pro	d98	CD8	pp65	-	+	-	-	TRUE	0		pro	d98	CD4	pp65	-	+	+	+	-	TRUE	0		pro	pp65	CD8	d98	2	TRUE	6.8224		pet	pp65	CD4	6mo	2	TRUE	0.0675964
pro	d98	CD8	pp65	-	+	-	+	TRUE	0		pro	d98	CD4	pp65	-	+	+	+	+	TRUE	0		pro	pp65	CD8	d98	3	TRUE	2.77168		pet	pp65	CD4	6mo	3	TRUE	0.0606678
pro	d98	CD8	pp65	-	+	+	-	TRUE	0		pro	d98	CD4	pp65	+	-	-	-	-	TRUE	0.0961664		pro	pp65	CD8	d98	4	TRUE	0.179462		pet	pp65	CD4	6mo	4	TRUE	0.0402199
pro	d98	CD8	pp65	-	+	+	+	TRUE	0		pro	d98	CD4	pp65	+	-	-	-	+	TRUE	0.0146268		pro	pp65	CD8	6mo	2	TRUE	6.14226		pet	pp65	CD4	6mo	5	TRUE	0
pro	d98	CD8	pp65	+	-	-	-	TRUE	0.528415		pro	d98	CD4	pp65	+	-	-	+	-	TRUE	0		pro	pp65	CD8	6mo	3	TRUE	1.58569		pet	pp65	CD4	12mo	2	TRUE	0.140585
pro	d98	CD8	pp65	+	-	-	+	TRUE	0.139581		pro	d98	CD4	pp65	+	-	-	+	+	TRUE	0		pro	pp65	CD8	6mo	4	TRUE	0.0556806		pet	pp65	CD4	12mo	3	TRUE	0.134416
pro	d98	CD8	pp65	+	-	+	-	TRUE	6.65291		pro	d98	CD4	pp65	+	-	+	-	-	TRUE	0.157		pro	pp65	CD8	12mo	2	TRUE	2.97516		pet	pp65	CD4	12mo	4	TRUE	0.008364
pro	d98	CD8	pp65	+	-	+	+	TRUE	2.67198		pro	d98	CD4	pp65	+	-	+	-	+	TRUE	0.0364481		pro	pp65	CD8	12mo	3	TRUE	0.823383		pet	pp65	CD4	12mo	5	TRUE	0.002788
pro	d98	CD8	pp65	+	+	-	-	TRUE	0.0299103		pro	d98	CD4	pp65	+	-	+	+	-	TRUE	0		pro	pp65	CD8	12mo	4	TRUE	0.0433384		pro	pp65	CD4	d98	2	TRUE	0.0585909
pro	d98	CD8	pp65	+	+	-	+	TRUE	0.0398804		pro	d98	CD4	pp65	+	-	+	+	+	TRUE	0		pet	pp65	CD8	6mo	2	TRUE	0.0840285		pro	pp65	CD4	d98	3	TRUE	0.0109858
pro	d98	CD8	pp65	+	+	+	-	TRUE	0.0598205		pro	d98	CD4	pp65	+	+	-	-	-	TRUE	0.0109701		pet	pp65	CD8	6mo	3	TRUE	0		pro	pp65	CD4	d98	4	TRUE	0.00366193
pro	d98	CD8	pp65	+	+	+	+	TRUE	0.179462		pro	d98	CD4	pp65	+	+	-	-	+	TRUE	0.00365671		pet	pp65	CD8	6mo	4	TRUE	0		pro	pp65	CD4	d98	5	TRUE	0
pet	d98	CD8	pp65	-	-	-	+	TRUE	0		pro	d98	CD4	pp65	+	+	-	+	-	TRUE	0		pet	pp65	CD8	12mo	2	TRUE	0.164588		pro	pp65	CD4	6mo	2	TRUE	0.0752923
pet	d98	CD8	pp65	-	-	+	+	TRUE	0.0185048		pro	d98	CD4	pp65	+	+	-	+	+	TRUE	0		pet	pp65	CD8	12mo	3	TRUE	0.0105127		pro	pp65	CD4	6mo	3	TRUE	0.0144034
pet	d98	CD8	pp65	-	+	-	-	TRUE	0.022053		pro	d98	CD4	pp65	+	+	+	-	-	TRUE	0.0402238		pet	pp65	CD8	12mo	4	TRUE	0		pro	pp65	CD4	6mo	4	TRUE	0.00514409
pet	d98	CD8	pp65	-	+	-	+	TRUE	0		pro	d98	CD4	pp65	+	+	+	-	+	TRUE	0.025597		pet	pp65	CD8	d98	2	TRUE	0.0775674		pro	pp65	CD4	6mo	5	TRUE	0
pet	d98	CD8	pp65	-	+	+	-	TRUE	0.00354819		pro	d98	CD4	pp65	+	+	+	+	-	TRUE	0.00365671		pet	pp65	CD8	d98	3	TRUE	0		pro	pp65	CD4	12mo	2	TRUE	0.173276
pet	d98	CD8	pp65	-	+	+	+	TRUE	0		pro	d98	CD4	pp65	+	+	+	+	+	TRUE	0.00365671		pet	pp65	CD8	d98	4	TRUE	0		pro	pp65	CD4	12mo	3	TRUE	0.0888175
pet	d98	CD8	pp65	+	-	-	-	TRUE	0.0370096		pet	d98	CD4	pp65	-	-	-	-	+	TRUE	0		pet	pp65	CD8	6mo	2	TRUE	0.32636		pro	pp65	CD4	12mo	4	TRUE	0.0481541
pet	d98	CD8	pp65	+	-	-	+	TRUE	0		pet	d98	CD4	pp65	-	-	-	+	+	TRUE	0		pet	pp65	CD8	6mo	3	TRUE	0.0979739		pro	pp65	CD4	12mo	5	TRUE	0.00535045
pet	d98	CD8	pp65	+	-	+	-	TRUE	0.0555144		pet	d98	CD4	pp65	-	-	+	-	-	TRUE	0		pet	pp65	CD8	6mo	4	TRUE	0.00391896		pet	pp65	CD4	6mo	2	TRUE	0.0530683
pet	d98	CD8	pp65	+	-	+	+	TRUE	0		pet	d98	CD4	pp65	-	-	+	-	+	TRUE	0		pet	pp65	CD8	12mo	2	TRUE	0.173179		pet	pp65	CD4	6mo	3	TRUE	0.024122
pet	d98	CD8	pp65	+	+	-	-	TRUE	0		pet	d98	CD4	pp65	-	-	+	+	-	TRUE	0		pet	pp65	CD8	12mo	3	TRUE	0.119366		pet	pp65	CD4	6mo	4	TRUE	0
pet	d98	CD8	pp65	+	+	-	+	TRUE	0		pet	d98	CD4	pp65	-	-	+	+	+	TRUE	0		pet	pp65	CD8	12mo	4	TRUE	0.00504363		pet	pp65	CD4	6mo	5	TRUE	0
pet	d98	CD8	pp65	+	+	+	-	TRUE	0		pet	d98	CD4	pp65	-	+	-	-	-	TRUE	0.00656425		pro	pp65	CD8	6mo	2	TRUE	5.36596		pet	pp65	CD4	12mo	2	TRUE	0.0612549
pet	d98	CD8	pp65	+	+	+	+	TRUE	0		pet	d98	CD4	pp65	-	+	-	-	+	TRUE	0.00492708		pro	pp65	CD8	6mo	3	TRUE	0.623329		pet	pp65	CD4	12mo	3	TRUE	0.0300732
pet	d98	CD8	pp65	-	-	-	+	TRUE	0		pet	d98	CD4	pp65	-	+	-	+	-	TRUE	0		pro	pp65	CD8	6mo	4	TRUE	0		pet	pp65	CD4	12mo	4	TRUE	0
pet	d98	CD8	pp65	-	-	+	+	TRUE	0		pet	d98	CD4	pp65	-	+	-	+	+	TRUE	0		pro	pp65	CD8	12mo	2	TRUE	2.01247		pet	pp65	CD4	12mo	5	TRUE	0
pet	d98	CD8	pp65	-	+	-	-	TRUE	0		pet	d98	CD4	pp65	-	+	+	-	-	TRUE	0		pro	pp65	CD8	12mo	3	TRUE	0.536679		pet	pp65	CD4	d98	2	TRUE	0.0391429
pet	d98	CD8	pp65	-	+	-	+	TRUE	0		pet	d98	CD4	pp65	-	+	+	-	+	TRUE	0.00492708		pro	pp65	CD8	12mo	4	TRUE	0.00710833		pet	pp65	CD4	d98	3	TRUE	0.00350373
pet	d98	CD8	pp65	-	+	+	-	TRUE	0.00424464		pet	d98	CD4	pp65	-	+	+	+	-	TRUE	0		pro	pp65	CD8	6mo	2	TRUE	3.39593		pet	pp65	CD4	d98	4	TRUE	0.00350373
pet	d98	CD8	pp65	-	+	+	+	TRUE	0		pet	d98	CD4	pp65	-	+	+	+	+	TRUE	0		pro	pp65	CD8	6mo	3	TRUE	0.823476		pet	pp65	CD4	d98	5	TRUE	0
pet	d98	CD8	pp65	+	-	-	-	TRUE	0.991726		pet	d98	CD4	pp65	+	-	-	-	-	TRUE	1.02654		pro	pp65	CD8	6mo	4	TRUE	0.0801468		pet	pp65	CD4	6mo	2	TRUE	0.202573
pet	d98	CD8	pp65	+	-	-	+	TRUE	0.0360303		pet	d98	CD4	pp65	+	-	-	-	+	TRUE	0.00506351		pro	pp65	CD8	12mo	2	TRUE	1.47385		pet	pp65	CD4	6mo	3	TRUE	0.0681294
pet	d98	CD8	pp65	+	-	+	-	TRUE	3.52258		pet	d98	CD4	pp65	+	-	-	+	-	TRUE	0.0199812		pro	pp65	CD8	12mo	3	TRUE	0.442615		pet	pp65	CD4	6mo	4	TRUE	0.0367152
pet	d98	CD8	pp65	+	-	+	+	TRUE	0.6648		pet	d98	CD4	pp65	+	-	-	+	+	TRUE	0		pro	pp65	CD8	12mo	4	TRUE	0.0122624		pet	pp65	CD4	6mo	5	TRUE	0
pet	d98	CD8	pp65	+	+	-	-	TRUE	0.104087		pet	d98	CD4	pp65	+	-	+	-	-	TRUE	0.000273		pet	pp65	CD8	d98	2	TRUE	3.66694		pet	pp65	CD4	12mo	2	TRUE	0.122588
pet	d98	CD8	pp65	+	+	-	+	TRUE	0.0120101		pet	d98	CD4	pp65	+	-	+	-	+	TRUE	0		pet	pp65	CD8	d98	3	TRUE	0.744867		pet	pp65	CD4	12mo	3	TRUE	0.162206
pet	d98	CD8	pp65	+	+	+	-	TRUE	0.0680572		pet	d98	CD4	pp65	+	-	+	+	-	TRUE	0		pet	pp65	CD8	d98	4	TRUE	0.0360303		pet	pp65	CD4	12mo	4	TRUE	0.0932184
pet	d98	CD8	pp65	+	+	+	+	TRUE	0.0360303		pet	d98	CD4	pp65	+	-	+	+	+	TRUE	0		pet	pp65	CD8	6mo	2	TRUE	2.42272		pet	pp65	CD4	12mo	5	TRUE	0
pet	d98	CD8	pp65	-	-	-	+	TRUE	0		pet	d98	CD4	pp65	+	+	-	-	-	TRUE	0.133304		pet	pp65	CD8	6mo	3	TRUE	0.732915		pro	pp65	CD4	6mo	2	TRUE	0.175583
pet	d98	CD8	pp65	-	-	+	+	TRUE	0		pet	d98	CD4	pp65	+	+	-	-	+	TRUE	0.00492708		pet	pp65	CD8	6mo	4	TRUE	0.0323704		pro	pp65	CD4	6mo	3	TRUE	0.0169549
pet	d98	CD8	pp65	-	+	-	-	TRUE	0.0053277		pet	d98	CD4	pp65	+	+	-	+	-	TRUE	0		pet	pp65	CD8	12mo	2	TRUE	0.675737		pro	pp65	CD4	6mo	4	TRUE	0
pet	d98	CD8	pp65	-	+	-	+	TRUE	0		pet	d98	CD4	pp65	+	+	-	+	+	TRUE	0		pet	pp65	CD8	12mo	3	TRUE	0.884828		pro	pp65	CD4	6mo	5	TRUE	0
pet	d98	CD8	pp65	-	+	+	-	TRUE	0.000858		pet	d98	CD4	pp65	+	+	+	-	-	TRUE	0.00985416		pet	pp65	CD8	12mo	4	TRUE	0.00444761		pro	pp65	CD4	12mo	2	TRUE	0.427687
pet	d98	CD8	pp65	-	+	+	+	TRUE	0		pet	d98	CD4	pp65	+	+	+	-	+	TRUE	0		pet	pp65	CD8	d98	2	TRUE	0.0621266		pro	pp65	CD4	12mo	3	TRUE	0.235181
pet	d98	CD8	pp65	+	-	-	-	TRUE	0.0302198		pet	d98	CD4	pp65	+	+	+	+	-	TRUE	0		pet	pp65	CD8	d98	3	TRUE	0.0102114		pro	pp65	CD4	12mo	4	TRUE	0.0754183
pet	d98	CD8	pp65	+	-	-	+	TRUE	0		pet	d98	CD4	pp65	+	+	+	+	+	TRUE	0		pet	pp65	CD8	d98	4	TRUE	0		pro	pp65	CD4	12mo	5	TRUE	0.00471365
pet	d98	CD8	pp65	+	-	+	-	TRUE	0.0544607		pro	d98	CD4	pp65	-	-	-	-	+	TRUE	0		pet	pp65	CD8	6mo	2	TRUE	0.399803		pro	pp65	CD4	12mo	2	TRUE	0.0437309
pet	d98	CD8	pp65	+	-	+	+	TRUE	0.0102114		pro	d98	CD4	pp65	-	-	-	+	+	TRUE	0		pet	pp65	CD8	6mo	3	TRUE	0.08904		pro	pp65	CD4	12mo	3	TRUE	0.022834
pet	d98	CD8	pp65	+	+	-	-	TRUE	0.00680758		pro	d98	CD4	pp65	-	-	+	-	-	TRUE	0.00388863		pet	pp65	CD8	6mo	4	TRUE	0.00523396		pro	pp65	CD4	12mo	4	TRUE	0
pet	d98	CD8	pp65	+	+	-	+	TRUE	0		pro	d98	CD4	pp65	-	-	+	-	+	TRUE	0		pet	pp65	CD8	12mo	2	TRUE	0.489009		pro	pp65	CD4	12mo	5	TRUE	0
pet	d98	CD8	pp65	+	+	+	-	TRUE	0		pro	d98	CD4	pp65	-	-	+	+	-	TRUE	0		pet	pp65	CD8	12mo	3	TRUE	0.240764		pro	pp65	CD4	6mo	2	TRUE	0.394633
pet	d98	CD8	pp65	+	+	+	+	TRUE	0		pro	d98	CD4	pp65	-	-	+	+	+	TRUE	0		pet	pp65	CD8	12mo	4	TRUE	0		pro	pp65	CD4	6mo	3	TRUE	0.288176
pro	d98	CD8	pp65	-	-	-	+	TRUE	0		pro	d98	CD4	pp65	-	+	-	-	-	TRUE	0		pro	pp65	CD8	d98	2	TRUE	0.0204936		pro	pp65	CD4	6mo	4	TRUE	0.215618
pro	d98	CD8	pp65	-	-	+	+	TRUE	0		pro	d98	CD4	pp65	-	+	-	-	+	TRUE	0		pro	pp65	CD8	d98	3	TRUE	0		pro	pp65	CD4	6mo	5	TRUE	0.0297893
pro	d98	CD8	pp65	-	+	-	-	TRUE	0.0196625		pro	d98	CD4	pp65	-	+	-	+	-	TRUE	0		pro	pp65	CD8	d98	4	TRUE	0		pro	pp65	CD4	12mo	2	TRUE	0.106631
pro	d98	CD8	pp65	-	+	-	+	TRUE	0		pro	d98	CD4	pp65	-	+	-	+	+	TRUE	0		pro	pp65	CD8	6mo	2	TRUE	1.08648		pro	pp65	CD4	12mo	3	TRUE	0.100329
pro	d98	CD8	pp65	-	+	+	-	TRUE	0.00643356		pro	d98	CD4	pp65	-	+	+	-	-	TRUE	0		pro	pp65	CD8	6mo	3	TRUE	0.056602		pro	pp65	CD4	12mo	4	TRUE	0.071368
pro	d98	CD8	pp65	-	+	+	+	TRUE	0		pro	d98	CD4	pp65	-	+	+	-	+	TRUE	0.00388863		pro	pp65	CD8	6mo	4	TRUE	0		pro	pp65	CD4	12mo	5	TRUE	0.00163474
pro	d98	CD8	pp65	+	-	-	-	TRUE	0.0623117		pro	d98	CD4	pp65	-	+	+	+	-	TRUE	0		pro	pp65	CD8	12mo	2	TRUE	0.721235		pet	pp65	CD4	6mo	2	TRUE	0.314481
pro	d98	CD8	pp65	+	-	-	+	TRUE	0.00321678		pro	d98	CD4	pp65	-	+	+	+	+	TRUE	0		pro	pp65	CD8	12mo	3	TRUE	0.215461		pet	pp65	CD4	6mo	3	TRUE	0.112224
pro	d98	CD8	pp65	+	-	+	-	TRUE	0.00440966		pro	d98	CD4	pp65	+	-	-	-	-	TRUE	0.441878		pro	pp65	CD8	12mo	4	TRUE	0.00589362		pet	pp65	CD4	6mo	4	TRUE	0.0149259
pro	d98	CD8	pp65	+	-	+	+	TRUE	0		pro	d98	CD4	pp65	+	-	-	-	+	TRUE	0.00388863		pro	pp65	CD8	6mo	2	TRUE	1.06748		pet	pp65	CD4	6mo	5	TRUE	0
pro	d98	CD8	pp65	+	+	-	-	TRUE	0.00643356		pro	d98	CD4	pp65	+	-	-	+	-	TRUE	0		pro	pp65	CD8	6mo	3	TRUE	0.173287		pet	pp65	CD4	12mo	2	TRUE	0.15392
pro	d98	CD8	pp65	+	+	-	+	TRUE	0		pro	d98	CD4	pp65	+	-	-	+	+	TRUE	0		pro	pp65	CD8	6mo	4	TRUE	0.0133298		pet	pp65	CD4	12mo	3	TRUE	0.145056
pro	d98	CD8	pp65	+	+	+	-	TRUE	0		pro	d98	CD4	pp65	+	-	+	-	-	TRUE	0.0427749		pro	pp65	CD8	12mo	2	TRUE	4.4773		pet	pp65	CD4	12mo	4	TRUE	0.0374339
pro	d98	CD8	pp65	+	+	+	+	TRUE	0		pro	d98	CD4	pp65	+	-	+	-	+	TRUE	0.00388863		pro	pp65	CD8	12mo	3	TRUE	1.54925		pet	pp65	CD4	12mo	5	TRUE	0
pro	d98	CD8	pp65	-	-	-	+	TRUE	0		pro	d98	CD4	pp65	+	-	+	+	-	TRUE	0		pro	pp65	CD8	12mo	4	TRUE	0		pet	pp65	CD4	d98	2	TRUE	0.0523499
pro	d98	CD8	pp65	-	-	+	+	TRUE	0		pro	d98	CD4	pp65	+	-	+	+	+	TRUE	0		pet	pp65	CD8	6mo	2	TRUE	1.73558		pet	pp65	CD4	d98	3	TRUE	0.0117316
pro	d98	CD8	pp65	-	+	-	-	TRUE	0.00564641		pro	d98	CD4	pp65	+	+	-	-	-	TRUE	0		pet	pp65	CD8	6mo	3	TRUE	0.0854747		pet	pp65	CD4	d98	4	TRUE	0.00586579
pro	d98	CD8	pp65	-	+	-	+	TRUE	0		pro	d98	CD4	pp65	+	+	-	-	+	TRUE	0		pet	pp65	CD8	6mo	4	TRUE	0.00178072		pet	pp65	CD4	d98	5	TRUE	0
pro	d98	CD8	pp65	-	+	+	-	TRUE	0.00827472		pro	d98	CD4	pp65	+	+	-	+	-	TRUE	0		pet	pp65	CD8	12mo	2	TRUE	1.55737		pro	pp65	CD4	d98	2	TRUE	0.031235
pro	d98	CD8	pp65	-	+	+	+	TRUE	0		pro	d98	CD4	pp65	+	+	-	+	+	TRUE	0		pet	pp65	CD8	12mo	3	TRUE	0.0630304		pro	pp65	CD4	d98	3	TRUE	0.0102172
pro	d98	CD8	pp65	+	-	-	-	TRUE	0.224952		pro	d98	CD4	pp65	+	+	+	-	-	TRUE	0		pet	pp65	CD8	12mo	4	TRUE	0		pro	pp65	CD4	d98	4	TRUE	0
pro	d98	CD8	pp65	+	-	-	+	TRUE	0.173769		pro	d98	CD4	pp65	+	+	+	-	+	TRUE	0		pro	pp65	CD8	d98	2	TRUE	1.34956		pro	pp65	CD4	d98	5	TRUE	0
pro	d98	CD8	pp65	+	-	+	-	TRUE	1.122		pro	d98	CD4	pp65	+	+	+	+	-	TRUE	0		pro	pp65	CD8	d98	3	TRUE	1.35705		pro	pp65	CD4	6mo	2	TRUE	0.0753428
pro	d98	CD8	pp65	+	-	+	+	TRUE	1.2288		pro	d98	CD4	pp65	+	+	+	+	+	TRUE	0		pro	pp65	CD8	d98	4	TRUE	0.0703351		pro	pp65	CD4	6mo	3	TRUE	0.00720888
pro	d98	CD8	pp65	+	+	-	-	TRUE	0.045511		pet	d98	CD4	pp65	-	-	-	-	+	TRUE	0.00555495		pro	pp65	CD8	6mo	2	TRUE	4.58047		pro	pp65	CD4	6mo	4	TRUE	0.000224331
pro	d98	CD8	pp65	+	+	-	+	TRUE	0.111709		pet	d98	CD4	pp65	-	-	-	+	+	TRUE	0		pro	pp65	CD8	6mo	3	TRUE	5.09312		pro	pp65	CD4	6mo	5	TRUE	0
pro	d98	CD8	pp65	+	+	+	-	TRUE	0.0165494		pet	d98	CD4	pp65	-	-	+	-	-	TRUE	0.0270381		pro	pp65	CD8	6mo	4	TRUE	0.356533		pro	pp65	CD4	6mo	2	TRUE	0.0593995
pro	d98	CD8	pp65	+	+	+	+	TRUE	0.0703351		pet	d98	CD4	pp65	-	-	+	-	+	TRUE	0.0118533		pro	pp65	CD8	12mo	2	TRUE	4.67915		pro	pp65	CD4	6mo	3	TRUE	0.039433
pet	d98	CD8	pp65	-	-	-	+	TRUE	0.00915416		pet	d98	CD4	pp65	-	-	+	+	-	TRUE	0		pro	pp65	CD8	12mo	3	TRUE	6.18144		pro	pp65	CD4	6mo	4	TRUE	0.00984931
pet	d98	CD8	pp65	-	-	+	+	TRUE	0		pet	d98	CD4	pp65	-	-	+	+	+	TRUE	0		pro	pp65	CD8	12mo	4	TRUE	0.375258		pro	pp65	CD4	6mo	5	TRUE	0.00123116
pet	d98	CD8	pp65	-	+	-	-	TRUE	0.00658359		pet	d98	CD4	pp65	-	+	-	-	-	TRUE	0.115938		pet	pp65	CD8	d98	2	TRUE	0.773819		pro	pp65	CD4	12mo	2	TRUE	0.0396097
pet	d98	CD8	pp65	-	+	-	+	TRUE	0		pet	d98	CD4	pp65	-	+	-	-	+	TRUE	0.0137049		pet	pp65	CD8	d98	3	TRUE	0.0274625		pro	pp65	CD4	12mo	3	TRUE	0.0150961
pet	d98	CD8	pp65	-	+	+	-	TRUE	0		pet	d98	CD4	pp65	-	+	-	+	-	TRUE	0.0233348		pet	pp65	CD8	d98	4	TRUE	0		pro	pp65	CD4	12mo	4	TRUE	0.00612839
pet	d98	CD8	pp65	-	+	+	+	TRUE	0		pet	d98	CD4	pp65	-	+	-	+	+	TRUE	0.00592663		pet	pp65	CD8	6mo	2	TRUE	0.769114		pro	pp65	CD4	12mo	5	TRUE	0
pet	d98	CD8	pp65	+	-	-	-	TRUE	0.198821		pet	d98	CD4	pp65	-	+	+	-	-	TRUE	0.00592663		pet	pp65	CD8	6mo	3	TRUE	0.0423504		pet	pp65	CD4	6mo	2	TRUE	0.0957194
pet	d98	CD8	pp65	+	-	-	+	TRUE	0		pet	d98	CD4	pp65	-	+	+	-	+	TRUE	0		pet	pp65	CD8	6mo	4	TRUE	0		pet	pp65	CD4	6mo	3	TRUE	0.0185501
pet	d98	CD8	pp65	+	-	+	-	TRUE	0.773819		pet	d98	CD4	pp65	-	+	+	+	-	TRUE	0		pet	pp65	CD8	12mo	2	TRUE	1.48377		pet	pp65	CD4	6mo	4	TRUE	0
pet	d98	CD8	pp65	+	-	+	+	TRUE	0.0183083		pet	d98	CD4	pp65	-	+	+	+	+	TRUE	0		pet	pp65	CD8	12mo	3	TRUE	0.0950692		pet	pp65	CD4	6mo	5	TRUE	0
pet	d98	CD8	pp65	+	+	-	-	TRUE	0		pet	d98	CD4	pp65	+	-	-	-	-	TRUE	0		pet	pp65	CD8	12mo	4	TRUE	0.00432034		pet	pp65	CD4	d98	2	TRUE	0.0853639
pet	d98	CD8	pp65	+	+	-	+	TRUE	0		pet	d98	CD4	pp65	+	-	-	-	+	TRUE	0		pet	pp65	CD8	6mo	2	TRUE	0.0830554		pet	pp65	CD4	d98	3	TRUE	0.0384468
pet	d98	CD8	pp65	+	+	+	-	TRUE	0.00915416		pet	d98	CD4	pp65	+	-	-	+	-	TRUE	0		pet	pp65	CD8	6mo	3	TRUE	0.0322964		pet	pp65	CD4	d98	4	TRUE	0.00240292
pet	d98	CD8	pp65	+	+	+	+	TRUE	0		pet	d98	CD4	pp65	+	-	-	+	+	TRUE	0		pet	pp65	CD8	6mo	4	TRUE	0		pet	pp65	CD4	d98	5	TRUE	0
pet	d98	CD8	pp65	-	-	-	+	TRUE	0.00157975		pet	d98	CD4	pp65	+	-	+	-	-	TRUE	0		pro	pp65	CD8	12mo	2	TRUE	0.0739326		pet	pp65	CD4	12mo	2	TRUE	0.0501829
pet	d98	CD8	pp65	-	-	+	+	TRUE	0		pet	d98	CD4	pp65	+	-	+	-	+	TRUE	0		pro	pp65	CD8	12mo	3	TRUE	0.0271781		pet	pp65	CD4	12mo	3	TRUE	0.0119734
pet	d98	CD8	pp65	-	+	-	-	TRUE	0.00324686		pet	d98	CD4	pp65	+	-	+	+	-	TRUE	0		pro	pp65	CD8	12mo	4	TRUE	0		pet	pp65	CD4	12mo	4	TRUE	0.00600269
pet	d98	CD8	pp65	-	+	-	+	TRUE	0		pet	d98	CD4	pp65	+	-	+	+	+	TRUE	0		pet	pp65	CD8	d98	2	TRUE	3.19598		pet	pp65	CD4	12mo	5	TRUE	0
pet	d98	CD8	pp65	-	+	+	-	TRUE	0		pet	d98	CD4	pp65	+	+	-	-	-	TRUE	0.0711195		pet	pp65	CD8	d98	3	TRUE	0.653272		pet	pp65	CD4	d98	2	TRUE	0.255294
pet	d98	CD8	pp65	-	+	+	+	TRUE	0		pet	d98	CD4	pp65	+	+	-	-	+	TRUE	0		pet	pp65	CD8	d98	4	TRUE	0.0663497		pet	pp65	CD4	d98	3	TRUE	0.174742
pet	d98	CD8	pp65	+	-	-	-	TRUE	1.45247		pet	d98	CD4	pp65	+	+	-	+	-	TRUE	0.00185165		pet	pp65	CD8	6mo	2	TRUE	2.08619		pet	pp65	CD4	d98	4	TRUE	0.0376759
pet	d98	CD8	pp65	+	-	-	+	TRUE	0.232224		pet	d98	CD4	pp65	+	+	-	+	+	TRUE	0		pet	pp65	CD8	6mo	3	TRUE	0.0983021		pet	pp65	CD4	d98	5	TRUE	0
pet	d98	CD8	pp65	+	-	+	-	TRUE	2.85634		pet	d98	CD4	pp65	+	+	+	-	-	TRUE	0		pet	pp65	CD8	6mo	4	TRUE	0		pet	pp65	CD4	6mo	2	TRUE	0.52572
pet	d98	CD8	pp65	+	-	+	+	TRUE	0.493508		pet	d98	CD4	pp65	+	+	+	-	+	TRUE	0		pet	pp65	CD8	12mo	2	TRUE	1.96257		pet	pp65	CD4	6mo	3	TRUE	0.243621
pet	d98	CD8	pp65	+	+	-	-	TRUE	0.107423		pet	d98	CD4	pp65	+	+	+	+	-	TRUE	0		pet	pp65	CD8	12mo	3	TRUE	1.00823		pet	pp65	CD4	6mo	4	TRUE	0.0512886
pet	d98	CD8	pp65	+	+	-	+	TRUE	0.0458129		pet	d98	CD4	pp65	+	+	+	+	+	TRUE	0		pet	pp65	CD8	12mo	4	TRUE	0.0413887		pet	pp65	CD4	6mo	5	TRUE	0
pet	d98	CD8	pp65	+	+	+	-	TRUE	0.113951		pro	d98	CD4	pp65	-	-	-	-	+	TRUE	0.000671		pro	pp65	CD8	6mo	2	TRUE	0.613383		pet	pp65	CD4	12mo	2	TRUE	0.118286
pet	d98	CD8	pp65	+	+	+	+	TRUE	0.0663497		pro	d98	CD4	pp65	-	-	-	+	+	TRUE	0		pro	pp65	CD8	6mo	3	TRUE	0.0185874		pet	pp65	CD4	12mo	3	TRUE	0.201564
pet	d98	CD8	pp65	-	-	-	+	TRUE	0		pro	d98	CD4	pp65	-	-	+	-	-	TRUE	0		pro	pp65	CD8	6mo	4	TRUE	0		pet	pp65	CD4	12mo	4	TRUE	0.100782
pet	d98	CD8	pp65	-	-	+	+	TRUE	0		pro	d98	CD4	pp65	-	-	+	-	+	TRUE	0		pro	pp65	CD8	12mo	2	TRUE	1.75799		pet	pp65	CD4	12mo	5	TRUE	0.00812757
pet	d98	CD8	pp65	-	+	-	-	TRUE	0.0085798		pro	d98	CD4	pp65	-	-	+	+	-	TRUE	0		pro	pp65	CD8	12mo	3	TRUE	0.288103		pro	pp65	CD4	6mo	2	TRUE	0.0860189
pet	d98	CD8	pp65	-	+	-	+	TRUE	0		pro	d98	CD4	pp65	-	-	+	+	+	TRUE	0		pro	pp65	CD8	12mo	4	TRUE	0		pro	pp65	CD4	6mo	3	TRUE	0.0226953
pet	d98	CD8	pp65	-	+	+	-	TRUE	0		pro	d98	CD4	pp65	-	+	-	-	-	TRUE	0.0952102		pet	pp65	CD8	d98	2	TRUE	0.43481		pro	pp65	CD4	6mo	4	TRUE	0.00442835
pet	d98	CD8	pp65	-	+	+	+	TRUE	0		pro	d98	CD4	pp65	-	+	-	-	+	TRUE	0.0109858		pet	pp65	CD8	d98	3	TRUE	0.259352		pro	pp65	CD4	6mo	5	TRUE	0
pet	d98	CD8	pp65	+	-	-	-	TRUE	0.0378885		pro	d98	CD4	pp65	-	+	-	+	-	TRUE	0.0146477		pet	pp65	CD8	d98	4	TRUE	0.0314367		pet	pp65	CD4	d98	2	TRUE	0.0337711
pet	d98	CD8	pp65	+	-	-	+	TRUE	0.0196479		pro	d98	CD4	pp65	-	+	-	+	+	TRUE	0.00366193		pet	pp65	CD8	6mo	2	TRUE	0.423891		pet	pp65	CD4	d98	3	TRUE	0.0523681
pet	d98	CD8	pp65	+	-	+	-	TRUE	0.403374		pro	d98	CD4	pp65	-	+	+	-	-	TRUE	0		pet	pp65	CD8	6mo	3	TRUE	0.220517		pet	pp65	CD4	d98	4	TRUE	0.0223164
pet	d98	CD8	pp65	+	-	+	+	TRUE	0.212197		pro	d98	CD4	pp65	-	+	+	-	+	TRUE	0		pet	pp65	CD8	6mo	4	TRUE	0.0206471		pet	pp65	CD4	d98	5	TRUE	0
pet	d98	CD8	pp65	+	+	-	-	TRUE	0.0117887		pro	d98	CD4	pp65	-	+	+	+	-	TRUE	0		pet	pp65	CD8	12mo	2	TRUE	0.660945		pet	pp65	CD4	6mo	2	TRUE	0.383854
pet	d98	CD8	pp65	+	+	-	+	TRUE	0.0117887		pro	d98	CD4	pp65	-	+	+	+	+	TRUE	0		pet	pp65	CD8	12mo	3	TRUE	0.343307		pet	pp65	CD4	6mo	3	TRUE	0.424207
pet	d98	CD8	pp65	+	+	+	-	TRUE	0.0353662		pro	d98	CD4	pp65	+	-	-	-	-	TRUE	0.0166606		pet	pp65	CD8	12mo	4	TRUE	0.0117037		pet	pp65	CD4	6mo	4	TRUE	0.396964
pet	d98	CD8	pp65	+	+	+	+	TRUE	0.0314367		pro	d98	CD4	pp65	+	-	-	-	+	TRUE	0		pet	pp65	CD8	d98	2	TRUE	0.117767		pet	pp65	CD4	6mo	5	TRUE	0.0505935
pet	d98	CD8	pp65	-	-	-	+	TRUE	0		pro	d98	CD4	pp65	+	-	-	+	-	TRUE	0		pet	pp65	CD8	d98	3	TRUE	0		pet	pp65	CD4	12mo	2	TRUE	0.910654
pet	d98	CD8	pp65	-	-	+	+	TRUE	0		pro	d98	CD4	pp65	+	-	-	+	+	TRUE	0		pet	pp65	CD8	d98	4	TRUE	0		pet	pp65	CD4	12mo	3	TRUE	1.22493
pet	d98	CD8	pp65	-	+	-	-	TRUE	0		pro	d98	CD4	pp65	+	-	+	-	-	TRUE	0.00366193		pet	pp65	CD8	6mo	2	TRUE	0.952872		pet	pp65	CD4	12mo	4	TRUE	1.12737
pet	d98	CD8	pp65	-	+	-	+	TRUE	0		pro	d98	CD4	pp65	+	-	+	-	+	TRUE	0.00366193		pet	pp65	CD8	6mo	3	TRUE	0.082102		pet	pp65	CD4	12mo	5	TRUE	0.162602
pet	d98	CD8	pp65	-	+	+	-	TRUE	0		pro	d98	CD4	pp65	+	-	+	+	-	TRUE	0		pet	pp65	CD8	6mo	4	TRUE	0		pet	pp65	CD4	6mo	2	TRUE	0.0370816
pet	d98	CD8	pp65	-	+	+	+	TRUE	0		pro	d98	CD4	pp65	+	-	+	+	+	TRUE	0		pro	pp65	CD8	d98	2	TRUE	0.0631995		pet	pp65	CD4	6mo	3	TRUE	0.0219849
pet	d98	CD8	pp65	+	-	-	-	TRUE	0.0143969		pro	d98	CD4	pp65	+	+	-	-	-	TRUE	0.0292954		pro	pp65	CD8	d98	3	TRUE	0		pet	pp65	CD4	6mo	4	TRUE	0
pet	d98	CD8	pp65	+	-	-	+	TRUE	0		pro	d98	CD4	pp65	+	+	-	-	+	TRUE	0		pro	pp65	CD8	d98	4	TRUE	0		pet	pp65	CD4	6mo	5	TRUE	0
pet	d98	CD8	pp65	+	-	+	-	TRUE	0.117767		pro	d98	CD4	pp65	+	+	-	+	-	TRUE	0.00366193		pro	pp65	CD8	12mo	2	TRUE	11.1803		pro	pp65	CD4	12mo	2	TRUE	0.220896
pet	d98	CD8	pp65	+	-	+	+	TRUE	0		pro	d98	CD4	pp65	+	+	-	+	+	TRUE	0		pro	pp65	CD8	12mo	3	TRUE	0.678656		pro	pp65	CD4	12mo	3	TRUE	0.0641978
pet	d98	CD8	pp65	+	+	-	-	TRUE	0		pro	d98	CD4	pp65	+	+	+	-	-	TRUE	0		pro	pp65	CD8	12mo	4	TRUE	0.00354896		pro	pp65	CD4	12mo	4	TRUE	0.0205984
pet	d98	CD8	pp65	+	+	-	+	TRUE	0		pro	d98	CD4	pp65	+	+	+	-	+	TRUE	0.00366193		pro	pp65	CD8	6mo	2	TRUE	1.38181		pro	pp65	CD4	12mo	5	TRUE	0.00189563
pet	d98	CD8	pp65	+	+	+	-	TRUE	0		pro	d98	CD4	pp65	+	+	+	+	-	TRUE	0		pro	pp65	CD8	6mo	3	TRUE	0.0345509		pro	pp65	CD4	6mo	2	TRUE	0.161495
pet	d98	CD8	pp65	+	+	+	+	TRUE	0		pro	d98	CD4	pp65	+	+	+	+	+	TRUE	0		pro	pp65	CD8	6mo	4	TRUE	0.00587855		pro	pp65	CD4	6mo	3	TRUE	0.0238272
pro	d98	CD8	pp65	-	-	-	+	TRUE	0		pet	d98	CD4	pp65	-	-	-	-	+	TRUE	0		pro	pp65	CD8	12mo	2	TRUE	7.98889		pro	pp65	CD4	6mo	4	TRUE	0
pro	d98	CD8	pp65	-	-	+	+	TRUE	0		pet	d98	CD4	pp65	-	-	-	+	+	TRUE	0		pro	pp65	CD8	12mo	3	TRUE	0.840595		pro	pp65	CD4	6mo	5	TRUE	0
pro	d98	CD8	pp65	-	+	-	-	TRUE	0		pet	d98	CD4	pp65	-	-	+	-	-	TRUE	0.00711513		pro	pp65	CD8	12mo	4	TRUE	0.00986072		pro	pp65	CD4	12mo	2	TRUE	0.15012
pro	d98	CD8	pp65	-	+	-	+	TRUE	0		pet	d98	CD4	pp65	-	-	+	-	+	TRUE	0.00350373		pet	pp65	CD8	d98	2	TRUE	0.4539		pro	pp65	CD4	12mo	3	TRUE	0.0714423
pro	d98	CD8	pp65	-	+	+	-	TRUE	0.0448408		pet	d98	CD4	pp65	-	-	+	+	-	TRUE	0		pet	pp65	CD8	d98	3	TRUE	0.0324149		pro	pp65	CD4	12mo	4	TRUE	0.0587064
pro	d98	CD8	pp65	-	+	+	+	TRUE	0		pet	d98	CD4	pp65	-	-	+	+	+	TRUE	0		pet	pp65	CD8	d98	4	TRUE	0.0162075		pro	pp65	CD4	12mo	5	TRUE	0.00255245
pro	d98	CD8	pp65	+	-	-	-	TRUE	0.204789		pet	d98	CD4	pp65	-	+	-	-	-	TRUE	0.0181206		pet	pp65	CD8	12mo	2	TRUE	0.984031		pet	pp65	CD4	d98	2	TRUE	0.0806171
pro	d98	CD8	pp65	+	-	-	+	TRUE	0		pet	d98	CD4	pp65	-	+	-	-	+	TRUE	0		pet	pp65	CD8	12mo	3	TRUE	0.200679		pet	pp65	CD4	d98	3	TRUE	0.015586
pro	d98	CD8	pp65	+	-	+	-	TRUE	0		pet	d98	CD4	pp65	-	+	-	+	-	TRUE	0		pet	pp65	CD8	12mo	4	TRUE	0.00385922		pet	pp65	CD4	d98	4	TRUE	0.00935162
pro	d98	CD8	pp65	+	-	+	+	TRUE	0		pet	d98	CD4	pp65	-	+	-	+	+	TRUE	0		pet	pp65	CD8	d98	2	TRUE	0.636663		pet	pp65	CD4	d98	5	TRUE	0
pro	d98	CD8	pp65	+	+	-	-	TRUE	0.0183587		pet	d98	CD4	pp65	-	+	+	-	-	TRUE	0		pet	pp65	CD8	d98	3	TRUE	0		pet	pp65	CD4	6mo	2	TRUE	0.28863
pro	d98	CD8	pp65	+	+	-	+	TRUE	0		pet	d98	CD4	pp65	-	+	+	-	+	TRUE	0		pet	pp65	CD8	d98	4	TRUE	0		pet	pp65	CD4	6mo	3	TRUE	0.0330688
pro	d98	CD8	pp65	+	+	+	-	TRUE	0		pet	d98	CD4	pp65	-	+	+	+	-	TRUE	0		pet	pp65	CD8	6mo	2	TRUE	4.60373		pet	pp65	CD4	6mo	4	TRUE	0.0330688
pro	d98	CD8	pp65	+	+	+	+	TRUE	0		pet	d98	CD4	pp65	-	+	+	+	+	TRUE	0		pet	pp65	CD8	6mo	3	TRUE	0.166427		pet	pp65	CD4	6mo	5	TRUE	0
pet	d98	CD8	pp65	-	-	-	+	TRUE	0		pet	d98	CD4	pp65	+	-	-	-	-	TRUE	0.243651		pet	pp65	CD8	6mo	4	TRUE	0.00158423		pet	pp65	CD4	12mo	2	TRUE	0.379272
pet	d98	CD8	pp65	-	-	+	+	TRUE	0		pet	d98	CD4	pp65	+	-	-	-	+	TRUE	0.00410563		pet	pp65	CD8	12mo	2	TRUE	4.03997		pet	pp65	CD4	12mo	3	TRUE	0.223564
pet	d98	CD8	pp65	-	+	-	-	TRUE	0.0487138		pet	d98	CD4	pp65	+	-	-	+	-	TRUE	0		pet	pp65	CD8	12mo	3	TRUE	0.214698		pet	pp65	CD4	12mo	4	TRUE	0.156495
pet	d98	CD8	pp65	-	+	-	+	TRUE	0		pet	d98	CD4	pp65	+	-	-	+	+	TRUE	0		pet	pp65	CD8	12mo	4	TRUE	0.00871868		pet	pp65	CD4	12mo	5	TRUE	0
pet	d98	CD8	pp65	-	+	+	-	TRUE	0.0162075		pet	d98	CD4	pp65	+	-	+	-	-	TRUE	0.0175187		pro	pp65	CD8	6mo	2	TRUE	7.83321		pet	pp65	CD4	d98	2	TRUE	0.0897012
pet	d98	CD8	pp65	-	+	+	+	TRUE	0		pet	d98	CD4	pp65	+	-	+	-	+	TRUE	0.00350373		pro	pp65	CD8	6mo	3	TRUE	1.4383		pet	pp65	CD4	d98	3	TRUE	0.0392443
pet	d98	CD8	pp65	+	-	-	-	TRUE	0.146141		pet	d98	CD4	pp65	+	-	+	+	-	TRUE	0		pro	pp65	CD8	6mo	4	TRUE	0.0787636		pet	pp65	CD4	d98	4	TRUE	0
pet	d98	CD8	pp65	+	-	-	+	TRUE	0		pet	d98	CD4	pp65	+	-	+	+	+	TRUE	0		pro	pp65	CD8	12mo	2	TRUE	4.04734		pet	pp65	CD4	d98	5	TRUE	0
pet	d98	CD8	pp65	+	-	+	-	TRUE	0.437693		pet	d98	CD4	pp65	+	+	-	-	-	TRUE	0.0140149		pro	pp65	CD8	12mo	3	TRUE	1.87073		pet	pp65	CD4	6mo	2	TRUE	0.176057
pet	d98	CD8	pp65	+	-	+	+	TRUE	0.0324149		pet	d98	CD4	pp65	+	+	-	-	+	TRUE	0		pro	pp65	CD8	12mo	4	TRUE	0.0617405		pet	pp65	CD4	6mo	3	TRUE	0.0321583
pet	d98	CD8	pp65	+	+	-	-	TRUE	0		pet	d98	CD4	pp65	+	+	-	+	-	TRUE	0		pro	pp65	CD8	6mo	2	TRUE	0.990856		pet	pp65	CD4	6mo	4	TRUE	0.00754632
pet	d98	CD8	pp65	+	+	-	+	TRUE	0		pet	d98	CD4	pp65	+	+	-	+	+	TRUE	0		pro	pp65	CD8	6mo	3	TRUE	0.0126839		pet	pp65	CD4	6mo	5	TRUE	0
pet	d98	CD8	pp65	+	+	+	-	TRUE	0		pet	d98	CD4	pp65	+	+	+	-	-	TRUE	0		pro	pp65	CD8	6mo	4	TRUE	0.0126839		pet	pp65	CD4	12mo	2	TRUE	0.219241
pet	d98	CD8	pp65	+	+	+	+	TRUE	0.0162075		pet	d98	CD4	pp65	+	+	+	-	+	TRUE	0.00350373		pet	pp65	CD8	d98	2	TRUE	10.0965		pet	pp65	CD4	12mo	3	TRUE	0.0765434
pet	d98	CD8	pp65	-	-	-	+	TRUE	0		pet	d98	CD4	pp65	+	+	+	+	-	TRUE	0		pet	pp65	CD8	d98	3	TRUE	0.702663		pet	pp65	CD4	12mo	4	TRUE	0.0207579
pet	d98	CD8	pp65	-	-	+	+	TRUE	0		pet	d98	CD4	pp65	+	+	+	+	+	TRUE	0		pet	pp65	CD8	d98	4	TRUE	0.0184911		pet	pp65	CD4	12mo	5	TRUE	0
pet	d98	CD8	pp65	-	+	-	-	TRUE	0.0220117		pet	d98	CD4	pp65	-	-	-	-	+	TRUE	0		pet	pp65	CD8	6mo	2	TRUE	5.43401		pro	pp65	CD4	6mo	2	TRUE	0.41851
pet	d98	CD8	pp65	-	+	-	+	TRUE	0		pet	d98	CD4	pp65	-	-	-	+	+	TRUE	0		pet	pp65	CD8	6mo	3	TRUE	1.23184		pro	pp65	CD4	6mo	3	TRUE	0.267499
pet	d98	CD8	pp65	-	+	+	-	TRUE	0		pet	d98	CD4	pp65	-	-	+	-	-	TRUE	0.00857756		pet	pp65	CD8	6mo	4	TRUE	0.0157928		pro	pp65	CD4	6mo	4	TRUE	0.124833
pet	d98	CD8	pp65	-	+	+	+	TRUE	0		pet	d98	CD4	pp65	-	-	+	-	+	TRUE	0.00383682		pro	pp65	CD8	6mo	2	TRUE	1.92515		pro	pp65	CD4	6mo	5	TRUE	0.0178333
pet	d98	CD8	pp65	+	-	-	-	TRUE	0.109798		pet	d98	CD4	pp65	-	-	+	+	-	TRUE	0		pro	pp65	CD8	6mo	3	TRUE	0.00114527		pro	pp65	CD4	12mo	2	TRUE	0.10768
pet	d98	CD8	pp65	+	-	-	+	TRUE	0		pet	d98	CD4	pp65	-	-	+	+	+	TRUE	0		pro	pp65	CD8	6mo	4	TRUE	0		pro	pp65	CD4	12mo	3	TRUE	0.126083
pet	d98	CD8	pp65	+	-	+	-	TRUE	0.636663		pet	d98	CD4	pp65	-	+	-	-	-	TRUE	0.0155684		pro	pp65	CD8	6mo	2	TRUE	0.291559		pro	pp65	CD4	12mo	4	TRUE	0.127859
pet	d98	CD8	pp65	+	-	+	+	TRUE	0		pet	d98	CD4	pp65	-	+	-	-	+	TRUE	0.000904		pro	pp65	CD8	6mo	3	TRUE	0.0193874		pro	pp65	CD4	12mo	5	TRUE	0.00521217
pet	d98	CD8	pp65	+	+	-	-	TRUE	0		pet	d98	CD4	pp65	-	+	-	+	-	TRUE	0		pro	pp65	CD8	6mo	4	TRUE	0		pet	pp65	CD4	d98	2	TRUE	1.64919
pet	d98	CD8	pp65	+	+	-	+	TRUE	0		pet	d98	CD4	pp65	-	+	-	+	+	TRUE	0		pro	pp65	CD8	12mo	2	TRUE	0.355638		pet	pp65	CD4	d98	3	TRUE	1.36379
pet	d98	CD8	pp65	+	+	+	-	TRUE	0		pet	d98	CD4	pp65	-	+	+	-	-	TRUE	0.00586579		pro	pp65	CD8	12mo	3	TRUE	0.0376693		pet	pp65	CD4	d98	4	TRUE	0.522787
pet	d98	CD8	pp65	+	+	+	+	TRUE	0		pet	d98	CD4	pp65	-	+	+	-	+	TRUE	0		pro	pp65	CD8	12mo	4	TRUE	0		pet	pp65	CD4	d98	5	TRUE	0.0227299
pet	d98	CD8	pp65	-	-	-	+	TRUE	0.000635		pet	d98	CD4	pp65	-	+	+	+	-	TRUE	0		pet	pp65	CD8	d98	2	TRUE	1.2828		pet	pp65	CD4	6mo	2	TRUE	0.0791722
pet	d98	CD8	pp65	-	-	+	+	TRUE	0.00616371		pet	d98	CD4	pp65	-	+	+	+	+	TRUE	0		pet	pp65	CD8	d98	3	TRUE	0.193826		pet	pp65	CD4	6mo	3	TRUE	0
pet	d98	CD8	pp65	-	+	-	-	TRUE	0.00616371		pet	d98	CD4	pp65	+	-	-	-	-	TRUE	0.043656		pet	pp65	CD8	d98	4	TRUE	0.00910593		pet	pp65	CD4	6mo	4	TRUE	0
pet	d98	CD8	pp65	-	+	-	+	TRUE	0		pet	d98	CD4	pp65	+	-	-	-	+	TRUE	0.0144433		pet	pp65	CD8	6mo	2	TRUE	1.88619		pet	pp65	CD4	6mo	5	TRUE	0
pet	d98	CD8	pp65	-	+	+	-	TRUE	0.00743346		pet	d98	CD4	pp65	+	-	-	+	-	TRUE	0		pet	pp65	CD8	6mo	3	TRUE	0.524088		pro	pp65	CD4	6mo	2	TRUE	0.255235
pet	d98	CD8	pp65	-	+	+	+	TRUE	0		pet	d98	CD4	pp65	+	-	-	+	+	TRUE	0		pet	pp65	CD8	6mo	4	TRUE	0.0227864		pro	pp65	CD4	6mo	3	TRUE	0.171893
pet	d98	CD8	pp65	+	-	-	-	TRUE	0.38215		pet	d98	CD4	pp65	+	-	+	-	-	TRUE	0		pet	pp65	CD8	12mo	2	TRUE	0.766543		pro	pp65	CD4	6mo	4	TRUE	0.0364621
pet	d98	CD8	pp65	+	-	-	+	TRUE	0.0123274		pet	d98	CD4	pp65	+	-	+	-	+	TRUE	0		pet	pp65	CD8	12mo	3	TRUE	0.503006		pro	pp65	CD4	6mo	5	TRUE	0
pet	d98	CD8	pp65	+	-	+	-	TRUE	10.0398		pet	d98	CD4	pp65	+	-	+	+	-	TRUE	0		pet	pp65	CD8	12mo	4	TRUE	0.0151381		pro	pp65	CD4	12mo	2	TRUE	0.0456657
pet	d98	CD8	pp65	+	-	+	+	TRUE	0.591716		pet	d98	CD4	pp65	+	-	+	+	+	TRUE	0		pet	pp65	CD8	6mo	2	TRUE	5.38543		pro	pp65	CD4	12mo	3	TRUE	0.0919834
pet	d98	CD8	pp65	+	+	-	-	TRUE	0.0308185		pet	d98	CD4	pp65	+	+	-	-	-	TRUE	0.0273		pet	pp65	CD8	6mo	3	TRUE	1.25323		pro	pp65	CD4	12mo	4	TRUE	0.0651917
pet	d98	CD8	pp65	+	+	-	+	TRUE	0.00616371		pet	d98	CD4	pp65	+	+	-	-	+	TRUE	0.00879869		pet	pp65	CD8	6mo	4	TRUE	0.141984		pro	pp65	CD4	12mo	5	TRUE	0.00407448
pet	d98	CD8	pp65	+	+	+	-	TRUE	0.104783		pet	d98	CD4	pp65	+	+	-	+	-	TRUE	0		pet	pp65	CD8	12mo	2	TRUE	8.70361		pet	pp65	CD4	d98	2	TRUE	0.0928605
pet	d98	CD8	pp65	+	+	+	+	TRUE	0.0184911		pet	d98	CD4	pp65	+	+	-	+	+	TRUE	0		pet	pp65	CD8	12mo	3	TRUE	3.05275		pet	pp65	CD4	d98	3	TRUE	0.0505625
pet	d98	CD8	pp65	-	-	-	+	TRUE	0		pet	d98	CD4	pp65	+	+	+	-	-	TRUE	0.0029329		pet	pp65	CD8	12mo	4	TRUE	0.0563159		pet	pp65	CD4	d98	4	TRUE	0.023337
pet	d98	CD8	pp65	-	-	+	+	TRUE	0.000146		pet	d98	CD4	pp65	+	+	+	-	+	TRUE	0.00586579		pro	pp65	CD8	6mo	2	TRUE	4.67875		pet	pp65	CD4	d98	5	TRUE	0.00210677
pet	d98	CD8	pp65	-	+	-	-	TRUE	0		pet	d98	CD4	pp65	+	+	+	+	-	TRUE	0		pro	pp65	CD8	6mo	3	TRUE	0.283159		pet	pp65	CD4	6mo	2	TRUE	0.635339
pet	d98	CD8	pp65	-	+	-	+	TRUE	0		pet	d98	CD4	pp65	+	+	+	+	+	TRUE	0		pro	pp65	CD8	6mo	4	TRUE	0.0136697		pet	pp65	CD4	6mo	3	TRUE	0.313349
pet	d98	CD8	pp65	-	+	+	-	TRUE	0		pro	d98	CD4	pp65	-	-	-	-	+	TRUE	0.00202571		pro	pp65	CD8	12mo	2	TRUE	0.537651		pet	pp65	CD4	6mo	4	TRUE	0.135924
pet	d98	CD8	pp65	-	+	+	+	TRUE	0		pro	d98	CD4	pp65	-	-	-	+	+	TRUE	0		pro	pp65	CD8	12mo	3	TRUE	0.0450604		pet	pp65	CD4	6mo	5	TRUE	0.0118571
pet	d98	CD8	pp65	+	-	-	-	TRUE	0.167093		pro	d98	CD4	pp65	-	-	+	-	-	TRUE	0.0208314		pro	pp65	CD8	12mo	4	TRUE	0.00166839		pet	pp65	CD4	12mo	2	TRUE	0.261747
pet	d98	CD8	pp65	+	-	-	+	TRUE	0.0104068		pro	d98	CD4	pp65	-	-	+	-	+	TRUE	0		pro	pp65	CD8	6mo	2	TRUE	3.25226		pet	pp65	CD4	12mo	3	TRUE	0.304875
pet	d98	CD8	pp65	+	-	+	-	TRUE	1.26184		pro	d98	CD4	pp65	-	-	+	+	-	TRUE	0.000929		pro	pp65	CD8	6mo	3	TRUE	0.120215		pet	pp65	CD4	12mo	4	TRUE	0.197852
pet	d98	CD8	pp65	+	-	+	+	TRUE	0.179517		pro	d98	CD4	pp65	-	-	+	+	+	TRUE	0		pro	pp65	CD8	6mo	4	TRUE	0		pet	pp65	CD4	12mo	5	TRUE	0.0143891
pet	d98	CD8	pp65	+	+	-	-	TRUE	0.0104068		pro	d98	CD4	pp65	-	+	-	-	-	TRUE	0.0169572		pro	pp65	CD8	12mo	2	TRUE	4.91844		pet	pp65	CD4	6mo	2	TRUE	0.951269
pet	d98	CD8	pp65	+	+	-	+	TRUE	0		pro	d98	CD4	pp65	-	+	-	-	+	TRUE	0.000929		pro	pp65	CD8	12mo	3	TRUE	0.912773		pet	pp65	CD4	6mo	3	TRUE	0.519448
pet	d98	CD8	pp65	+	+	+	-	TRUE	0.0143093		pro	d98	CD4	pp65	-	+	-	+	-	TRUE	0		pro	pp65	CD8	12mo	4	TRUE	0.0193611		pet	pp65	CD4	6mo	4	TRUE	0.248794
pet	d98	CD8	pp65	+	+	+	+	TRUE	0.00910593		pro	d98	CD4	pp65	-	+	-	+	+	TRUE	0		pet	pp65	CD8	d98	2	TRUE	1.68639		pet	pp65	CD4	6mo	5	TRUE	0.0122706
pet	d98	CD8	pp65	-	-	-	+	TRUE	0		pro	d98	CD4	pp65	-	+	+	-	-	TRUE	0.00295454		pet	pp65	CD8	d98	3	TRUE	0.06818		pet	pp65	CD4	12mo	2	TRUE	0.373598
pet	d98	CD8	pp65	-	-	+	+	TRUE	0		pro	d98	CD4	pp65	-	+	+	-	+	TRUE	0		pet	pp65	CD8	d98	4	TRUE	0		pet	pp65	CD4	12mo	3	TRUE	0.238441
pet	d98	CD8	pp65	-	+	-	-	TRUE	0.0200529		pro	d98	CD4	pp65	-	+	+	+	-	TRUE	0		pet	pp65	CD8	6mo	2	TRUE	3.51712		pet	pp65	CD4	12mo	4	TRUE	0.143013
pet	d98	CD8	pp65	-	+	-	+	TRUE	0		pro	d98	CD4	pp65	-	+	+	+	+	TRUE	0		pet	pp65	CD8	6mo	3	TRUE	0.337131		pet	pp65	CD4	12mo	5	TRUE	0.0196293
pet	d98	CD8	pp65	-	+	+	-	TRUE	0		pro	d98	CD4	pp65	+	-	-	-	-	TRUE	0.267997		pet	pp65	CD8	6mo	4	TRUE	0.00407718		pro	pp65	CD4	d98	2	TRUE	0.0419815
pet	d98	CD8	pp65	-	+	+	+	TRUE	0		pro	d98	CD4	pp65	+	-	-	-	+	TRUE	0.00185767		pet	pp65	CD8	12mo	2	TRUE	2.23239		pro	pp65	CD4	d98	3	TRUE	0.0209908
pet	d98	CD8	pp65	+	-	-	-	TRUE	0.104275		pro	d98	CD4	pp65	+	-	-	+	-	TRUE	0.00835949		pet	pp65	CD8	12mo	3	TRUE	0.662709		pro	pp65	CD4	d98	4	TRUE	0
pet	d98	CD8	pp65	+	-	-	+	TRUE	0		pro	d98	CD4	pp65	+	-	-	+	+	TRUE	0		pet	pp65	CD8	12mo	4	TRUE	0.00794618		pro	pp65	CD4	d98	5	TRUE	0
pet	d98	CD8	pp65	+	-	+	-	TRUE	1.68639		pro	d98	CD4	pp65	+	-	+	-	-	TRUE	0.00843891		pet	pp65	CD8	d98	2	TRUE	0.0686596		pro	pp65	CD4	6mo	2	TRUE	0.76603
pet	d98	CD8	pp65	+	-	+	+	TRUE	0.0601588		pro	d98	CD4	pp65	+	-	+	-	+	TRUE	0.000929		pet	pp65	CD8	d98	3	TRUE	0.0109987		pro	pp65	CD4	6mo	3	TRUE	0.228318
pet	d98	CD8	pp65	+	+	-	-	TRUE	0		pro	d98	CD4	pp65	+	-	+	+	-	TRUE	0		pet	pp65	CD8	d98	4	TRUE	0		pro	pp65	CD4	6mo	4	TRUE	0.0370245
pet	d98	CD8	pp65	+	+	-	+	TRUE	0		pro	d98	CD4	pp65	+	-	+	+	+	TRUE	0		pet	pp65	CD8	6mo	2	TRUE	0.118816		pro	pp65	CD4	6mo	5	TRUE	0.00308537
pet	d98	CD8	pp65	+	+	+	-	TRUE	0.00802118		pro	d98	CD4	pp65	+	+	-	-	-	TRUE	0.00776675		pet	pp65	CD8	6mo	3	TRUE	0		pro	pp65	CD4	12mo	2	TRUE	0.623916
pet	d98	CD8	pp65	+	+	+	+	TRUE	0		pro	d98	CD4	pp65	+	+	-	-	+	TRUE	0		pet	pp65	CD8	6mo	4	TRUE	0		pro	pp65	CD4	12mo	3	TRUE	0.518208
pet	d98	CD8	pp65	-	-	-	+	TRUE	0		pro	d98	CD4	pp65	+	+	-	+	-	TRUE	0		pet	pp65	CD8	12mo	2	TRUE	1.85489		pro	pp65	CD4	12mo	4	TRUE	0.175497
pet	d98	CD8	pp65	-	-	+	+	TRUE	0		pro	d98	CD4	pp65	+	+	-	+	+	TRUE	0		pet	pp65	CD8	12mo	3	TRUE	0.397858		pro	pp65	CD4	12mo	5	TRUE	0.00417851
pet	d98	CD8	pp65	-	+	-	-	TRUE	0.022442		pro	d98	CD4	pp65	+	+	+	-	-	TRUE	0.00928833		pet	pp65	CD8	12mo	4	TRUE	0		pro	pp65	CD4	6mo	2	TRUE	0.148673
pet	d98	CD8	pp65	-	+	-	+	TRUE	0		pro	d98	CD4	pp65	+	+	+	-	+	TRUE	0		pet	pp65	CD8	d98	2	TRUE	0.715804		pro	pp65	CD4	6mo	3	TRUE	0.0114364
pet	d98	CD8	pp65	-	+	+	-	TRUE	0.0114433		pro	d98	CD4	pp65	+	+	+	+	-	TRUE	0		pet	pp65	CD8	d98	3	TRUE	0.39534		pro	pp65	CD4	6mo	4	TRUE	0
pet	d98	CD8	pp65	-	+	+	+	TRUE	0		pro	d98	CD4	pp65	+	+	+	+	+	TRUE	0		pet	pp65	CD8	d98	4	TRUE	0.0353449		pro	pp65	CD4	6mo	5	TRUE	0
pet	d98	CD8	pp65	+	-	-	-	TRUE	0.0659921		pet	d98	CD4	pp65	-	-	-	-	+	TRUE	0.00240292		pet	pp65	CD8	6mo	2	TRUE	1.77318		pet	pp65	CD4	d98	2	TRUE	0.0795803
pet	d98	CD8	pp65	+	-	-	+	TRUE	0		pet	d98	CD4	pp65	-	-	-	+	+	TRUE	0		pet	pp65	CD8	6mo	3	TRUE	1.41747		pet	pp65	CD4	d98	3	TRUE	0.0353941
pet	d98	CD8	pp65	+	-	+	-	TRUE	0.0572164		pet	d98	CD4	pp65	-	-	+	-	-	TRUE	0.0118496		pet	pp65	CD8	6mo	4	TRUE	0.0502232		pet	pp65	CD4	d98	4	TRUE	0.00589901
pet	d98	CD8	pp65	+	-	+	+	TRUE	0.0109987		pet	d98	CD4	pp65	-	-	+	-	+	TRUE	0		pet	pp65	CD8	12mo	2	TRUE	0.882594		pet	pp65	CD4	d98	5	TRUE	0
pet	d98	CD8	pp65	+	+	-	-	TRUE	0		pet	d98	CD4	pp65	-	-	+	+	-	TRUE	0		pet	pp65	CD8	12mo	3	TRUE	1.00375		pet	pp65	CD4	6mo	2	TRUE	0.26222
pet	d98	CD8	pp65	+	+	-	+	TRUE	0		pet	d98	CD4	pp65	-	-	+	+	+	TRUE	0		pet	pp65	CD8	12mo	4	TRUE	0.0730887		pet	pp65	CD4	6mo	3	TRUE	0.194803
pet	d98	CD8	pp65	+	+	+	-	TRUE	0		pet	d98	CD4	pp65	-	+	-	-	-	TRUE	0.0394231		pro	pp65	CD8	12mo	2	TRUE	0.290607		pet	pp65	CD4	6mo	4	TRUE	0.092135
pet	d98	CD8	pp65	+	+	+	+	TRUE	0		pet	d98	CD4	pp65	-	+	-	-	+	TRUE	0.00480584		pro	pp65	CD8	12mo	3	TRUE	0.416207		pet	pp65	CD4	6mo	5	TRUE	0.00263331
pet	d98	CD8	pp65	-	-	-	+	TRUE	0		pet	d98	CD4	pp65	-	+	-	+	-	TRUE	0		pro	pp65	CD8	12mo	4	TRUE	0.0161621		pet	pp65	CD4	12mo	2	TRUE	0.140022
pet	d98	CD8	pp65	-	-	+	+	TRUE	0		pet	d98	CD4	pp65	-	+	-	+	+	TRUE	0		pet	pp65	CD8	d98	2	TRUE	0.080105		pet	pp65	CD4	12mo	3	TRUE	0.128727
pet	d98	CD8	pp65	-	+	-	-	TRUE	0.0498684		pet	d98	CD4	pp65	-	+	+	-	-	TRUE	0.00240292		pet	pp65	CD8	d98	3	TRUE	0		pet	pp65	CD4	12mo	4	TRUE	0.0663154
pet	d98	CD8	pp65	-	+	-	+	TRUE	0		pet	d98	CD4	pp65	-	+	+	-	+	TRUE	0.00240292		pet	pp65	CD8	d98	4	TRUE	0		pet	pp65	CD4	12mo	5	TRUE	0.00368419
pet	d98	CD8	pp65	-	+	+	-	TRUE	0.0713489		pet	d98	CD4	pp65	-	+	+	+	-	TRUE	0		pro	pp65	CD8	6mo	2	TRUE	7.81966		pet	pp65	CD4	6mo	2	TRUE	0.152587
pet	d98	CD8	pp65	-	+	+	+	TRUE	0		pet	d98	CD4	pp65	-	+	+	+	+	TRUE	0		pro	pp65	CD8	6mo	3	TRUE	0.283014		pet	pp65	CD4	6mo	3	TRUE	4.71668e-05
pet	d98	CD8	pp65	+	-	-	-	TRUE	0.0256079		pet	d98	CD4	pp65	+	-	-	-	-	TRUE	0.12509		pro	pp65	CD8	6mo	4	TRUE	0.0113205		pet	pp65	CD4	6mo	4	TRUE	0.0198965
pet	d98	CD8	pp65	+	-	-	+	TRUE	0		pet	d98	CD4	pp65	+	-	-	-	+	TRUE	0.00240292		pro	pp65	CD8	12mo	2	TRUE	2.30117		pet	pp65	CD4	6mo	5	TRUE	0
pet	d98	CD8	pp65	+	-	+	-	TRUE	0.641837		pet	d98	CD4	pp65	+	-	-	+	-	TRUE	0		pro	pp65	CD8	12mo	3	TRUE	0.161769		pet	pp65	CD4	12mo	2	TRUE	0.0742166
pet	d98	CD8	pp65	+	-	+	+	TRUE	0.378322		pet	d98	CD4	pp65	+	-	-	+	+	TRUE	0		pro	pp65	CD8	12mo	4	TRUE	0		pet	pp65	CD4	12mo	3	TRUE	0.0135309
pet	d98	CD8	pp65	+	+	-	-	TRUE	0.00261814		pet	d98	CD4	pp65	+	-	+	-	-	TRUE	0.0111586		pro	pp65	CD8	d98	2	TRUE	0.101129		pet	pp65	CD4	12mo	4	TRUE	0.00338444
pet	d98	CD8	pp65	+	+	-	+	TRUE	0.00130907		pet	d98	CD4	pp65	+	-	+	-	+	TRUE	0		pro	pp65	CD8	d98	3	TRUE	0.00842744		pet	pp65	CD4	12mo	5	TRUE	0
pet	d98	CD8	pp65	+	+	+	-	TRUE	0.0157089		pet	d98	CD4	pp65	+	-	+	+	-	TRUE	0		pro	pp65	CD8	d98	4	TRUE	0		pet	pp65	CD4	d98	2	TRUE	0.103563
pet	d98	CD8	pp65	+	+	+	+	TRUE	0.0353449		pet	d98	CD4	pp65	+	-	+	+	+	TRUE	0		pro	pp65	CD8	12mo	2	TRUE	1.78249		pet	pp65	CD4	d98	3	TRUE	0.0710075
pet	d98	CD8	pp65	-	-	-	+	TRUE	0		pet	d98	CD4	pp65	+	+	-	-	-	TRUE	0.0645936		pro	pp65	CD8	12mo	3	TRUE	1.36119		pet	pp65	CD4	d98	4	TRUE	0.0243176
pet	d98	CD8	pp65	-	-	+	+	TRUE	0		pet	d98	CD4	pp65	+	+	-	-	+	TRUE	0.00480584		pro	pp65	CD8	12mo	4	TRUE	0.0278607		pet	pp65	CD4	d98	5	TRUE	0.00583624
pet	d98	CD8	pp65	-	+	-	-	TRUE	0.0888691		pet	d98	CD4	pp65	+	+	-	+	-	TRUE	0		pro	pp65	CD8	6mo	2	TRUE	0.253657		pet	pp65	CD4	6mo	2	TRUE	0.0613891
pet	d98	CD8	pp65	-	+	-	+	TRUE	0.00555432		pet	d98	CD4	pp65	+	+	-	+	+	TRUE	0		pro	pp65	CD8	6mo	3	TRUE	0.0236286		pet	pp65	CD4	6mo	3	TRUE	0.102903
pet	d98	CD8	pp65	-	+	+	-	TRUE	0.0444346		pet	d98	CD4	pp65	+	+	+	-	-	TRUE	0.031238		pro	pp65	CD8	6mo	4	TRUE	0		pet	pp65	CD4	6mo	4	TRUE	0.0825387
pet	d98	CD8	pp65	-	+	+	+	TRUE	0		pet	d98	CD4	pp65	+	+	+	-	+	TRUE	0.00240292		pro	pp65	CD8	12mo	2	TRUE	0.113343		pet	pp65	CD4	6mo	5	TRUE	0.0141349
pet	d98	CD8	pp65	+	-	-	-	TRUE	0.00234452		pet	d98	CD4	pp65	+	+	+	+	-	TRUE	0		pro	pp65	CD8	12mo	3	TRUE	0.072383		pet	pp65	CD4	12mo	2	TRUE	0.0474964
pet	d98	CD8	pp65	+	-	-	+	TRUE	0		pet	d98	CD4	pp65	+	+	+	+	+	TRUE	0		pro	pp65	CD8	12mo	4	TRUE	0		pet	pp65	CD4	12mo	3	TRUE	0.0720557
pet	d98	CD8	pp65	+	-	+	-	TRUE	0.0245618		pet	d98	CD4	pp65	-	-	-	-	+	TRUE	0		pet	pp65	CD8	d98	2	TRUE	0.325766		pet	pp65	CD4	12mo	4	TRUE	0.0651778
pet	d98	CD8	pp65	+	-	+	+	TRUE	0		pet	d98	CD4	pp65	-	-	-	+	+	TRUE	0		pet	pp65	CD8	d98	3	TRUE	0.0504148		pet	pp65	CD4	12mo	5	TRUE	0.00665079
pet	d98	CD8	pp65	+	+	-	-	TRUE	0.00555432		pet	d98	CD4	pp65	-	-	+	-	-	TRUE	0.00974324		pet	pp65	CD8	d98	4	TRUE	0		pet	pp65	CD4	d98	2	TRUE	0.0193742
pet	d98	CD8	pp65	+	+	-	+	TRUE	0		pet	d98	CD4	pp65	-	-	+	-	+	TRUE	0		pet	pp65	CD8	6mo	2	TRUE	1.77634		pet	pp65	CD4	d98	3	TRUE	0.0128601
pet	d98	CD8	pp65	+	+	+	-	TRUE	0		pet	d98	CD4	pp65	-	-	+	+	-	TRUE	0		pet	pp65	CD8	6mo	3	TRUE	0.536314		pet	pp65	CD4	d98	4	TRUE	0.00428669
pet	d98	CD8	pp65	+	+	+	+	TRUE	0		pet	d98	CD4	pp65	-	-	+	+	+	TRUE	0		pet	pp65	CD8	6mo	4	TRUE	0.00299616		pet	pp65	CD4	d98	5	TRUE	0
pro	d98	CD8	pp65	-	-	-	+	TRUE	0		pet	d98	CD4	pp65	-	+	-	-	-	TRUE	0.137998		pet	pp65	CD8	12mo	2	TRUE	1.41055		pro	pp65	CD4	6mo	2	TRUE	0.171249
pro	d98	CD8	pp65	-	-	+	+	TRUE	0		pet	d98	CD4	pp65	-	+	-	-	+	TRUE	0.115382		pet	pp65	CD8	12mo	3	TRUE	1.57919		pro	pp65	CD4	6mo	3	TRUE	0.024728
pro	d98	CD8	pp65	-	+	-	-	TRUE	0.0211522		pet	d98	CD4	pp65	-	+	-	+	-	TRUE	0.00706423		pet	pp65	CD8	12mo	4	TRUE	0.0376573		pro	pp65	CD4	6mo	4	TRUE	0.006182
pro	d98	CD8	pp65	-	+	-	+	TRUE	0		pet	d98	CD4	pp65	-	+	-	+	+	TRUE	0.00941897		pet	pp65	CD8	d98	2	TRUE	2.23917		pro	pp65	CD4	6mo	5	TRUE	0
pro	d98	CD8	pp65	-	+	+	-	TRUE	0.101129		pet	d98	CD4	pp65	-	+	+	-	-	TRUE	0.0294343		pet	pp65	CD8	d98	3	TRUE	0.846663		pro	pp65	CD4	12mo	2	TRUE	0.268695
pro	d98	CD8	pp65	-	+	+	+	TRUE	0		pet	d98	CD4	pp65	-	+	+	-	+	TRUE	0.0788839		pet	pp65	CD8	d98	4	TRUE	0.0613993		pro	pp65	CD4	12mo	3	TRUE	0.0552902
pro	d98	CD8	pp65	+	-	-	-	TRUE	0.186041		pet	d98	CD4	pp65	-	+	+	+	-	TRUE	0.00117737		pro	pp65	CD8	6mo	2	TRUE	2.19326		pro	pp65	CD4	12mo	4	TRUE	0.0309649
pro	d98	CD8	pp65	+	-	-	+	TRUE	0		pet	d98	CD4	pp65	-	+	+	+	+	TRUE	0.00470948		pro	pp65	CD8	6mo	3	TRUE	2.25721		pro	pp65	CD4	12mo	5	TRUE	0
pro	d98	CD8	pp65	+	-	+	-	TRUE	0		pet	d98	CD4	pp65	+	-	-	-	-	TRUE	0.0487696		pro	pp65	CD8	6mo	4	TRUE	0.172296		pro	pp65	CD4	d98	2	TRUE	0.0920788
pro	d98	CD8	pp65	+	-	+	+	TRUE	0		pet	d98	CD4	pp65	+	-	-	-	+	TRUE	0.00235474		pro	pp65	CD8	12mo	2	TRUE	0.5974		pro	pp65	CD4	d98	3	TRUE	0
pro	d98	CD8	pp65	+	+	-	-	TRUE	0		pet	d98	CD4	pp65	+	-	-	+	-	TRUE	0.00117737		pro	pp65	CD8	12mo	3	TRUE	0.990533		pro	pp65	CD4	d98	4	TRUE	0
pro	d98	CD8	pp65	+	+	-	+	TRUE	0		pet	d98	CD4	pp65	+	-	-	+	+	TRUE	0		pro	pp65	CD8	12mo	4	TRUE	0.053296		pro	pp65	CD4	d98	5	TRUE	0
pro	d98	CD8	pp65	+	+	+	-	TRUE	0.00842744		pet	d98	CD4	pp65	+	-	+	-	-	TRUE	0.0114558		pro	pp65	CD8	6mo	2	TRUE	1.2682		pro	pp65	CD4	12mo	2	TRUE	0.0598145
pro	d98	CD8	pp65	+	+	+	+	TRUE	0		pet	d98	CD4	pp65	+	-	+	-	+	TRUE	0.000491		pro	pp65	CD8	6mo	3	TRUE	0.160688		pro	pp65	CD4	12mo	3	TRUE	0.0246239
pet	d98	CD8	pp65	-	-	-	+	TRUE	0		pet	d98	CD4	pp65	+	-	+	+	-	TRUE	0		pro	pp65	CD8	6mo	4	TRUE	0.023843		pro	pp65	CD4	12mo	4	TRUE	0
pet	d98	CD8	pp65	-	-	+	+	TRUE	0		pet	d98	CD4	pp65	+	-	+	+	+	TRUE	0		pro	pp65	CD8	12mo	2	TRUE	0.483346		pro	pp65	CD4	12mo	5	TRUE	0
pet	d98	CD8	pp65	-	+	-	-	TRUE	0		pet	d98	CD4	pp65	+	+	-	-	-	TRUE	0.0884256		pro	pp65	CD8	12mo	3	TRUE	0.154886		pro	pp65	CD4	6mo	2	TRUE	0.155585
pet	d98	CD8	pp65	-	+	-	+	TRUE	0.00458316		pet	d98	CD4	pp65	+	+	-	-	+	TRUE	0.0494496		pro	pp65	CD8	12mo	4	TRUE	0.00804602		pro	pp65	CD4	6mo	3	TRUE	0.162281
pet	d98	CD8	pp65	-	+	+	-	TRUE	0.00458316		pet	d98	CD4	pp65	+	+	-	+	-	TRUE	0.00117737		pro	pp65	CD8	6mo	2	TRUE	0.303484		pro	pp65	CD4	6mo	4	TRUE	0.127798
pet	d98	CD8	pp65	-	+	+	+	TRUE	0		pet	d98	CD4	pp65	+	+	-	+	+	TRUE	0		pro	pp65	CD8	6mo	3	TRUE	0.0267536		pro	pp65	CD4	6mo	5	TRUE	0.0123676
pet	d98	CD8	pp65	+	-	-	-	TRUE	0.147866		pet	d98	CD4	pp65	+	+	+	-	-	TRUE	0.0341438		pro	pp65	CD8	6mo	4	TRUE	0		pet	pp65	CD4	d98	2	TRUE	0.183065
pet	d98	CD8	pp65	+	-	-	+	TRUE	0.00458316		pet	d98	CD4	pp65	+	+	+	-	+	TRUE	0.0329664		pro	pp65	CD8	12mo	2	TRUE	0.185503		pet	pp65	CD4	d98	3	TRUE	0.0293139
pet	d98	CD8	pp65	+	-	+	-	TRUE	0.275351		pet	d98	CD4	pp65	+	+	+	+	-	TRUE	0		pro	pp65	CD8	12mo	3	TRUE	0.0235007		pet	pp65	CD4	d98	4	TRUE	0.0103461
pet	d98	CD8	pp65	+	-	+	+	TRUE	0.0183326		pet	d98	CD4	pp65	+	+	+	+	+	TRUE	0		pro	pp65	CD8	12mo	4	TRUE	0		pet	pp65	CD4	d98	5	TRUE	0
pet	d98	CD8	pp65	+	+	-	-	TRUE	0.0366653		pet	d98	CD4	pp65	-	-	-	-	+	TRUE	0		pro	pp65	CD8	d98	2	TRUE	0.0569256		pet	pp65	CD4	12mo	2	TRUE	0.0728969
pet	d98	CD8	pp65	+	+	-	+	TRUE	0.00458316		pet	d98	CD4	pp65	-	-	-	+	+	TRUE	0		pro	pp65	CD8	d98	3	TRUE	0		pet	pp65	CD4	12mo	3	TRUE	0.0755118
pet	d98	CD8	pp65	+	+	+	-	TRUE	0.027499		pet	d98	CD4	pp65	-	-	+	-	-	TRUE	0.00266752		pro	pp65	CD8	d98	4	TRUE	0		pet	pp65	CD4	12mo	4	TRUE	0.0491032
pet	d98	CD8	pp65	+	+	+	+	TRUE	0		pet	d98	CD4	pp65	-	-	+	-	+	TRUE	0		pro	pp65	CD8	6mo	2	TRUE	4.19713		pet	pp65	CD4	12mo	5	TRUE	0.000832258
pet	d98	CD8	pp65	-	-	-	+	TRUE	0		pet	d98	CD4	pp65	-	-	+	+	-	TRUE	0		pro	pp65	CD8	6mo	3	TRUE	0.660861		pet	pp65	CD4	d98	2	TRUE	0.491392
pet	d98	CD8	pp65	-	-	+	+	TRUE	0.00323154		pet	d98	CD4	pp65	-	-	+	+	+	TRUE	0		pro	pp65	CD8	6mo	4	TRUE	0.0185288		pet	pp65	CD4	d98	3	TRUE	0.351265
pet	d98	CD8	pp65	-	+	-	-	TRUE	0.011033		pet	d98	CD4	pp65	-	+	-	-	-	TRUE	0.0598069		pro	pp65	CD8	12mo	2	TRUE	1.7723		pet	pp65	CD4	d98	4	TRUE	0.210759
pet	d98	CD8	pp65	-	+	-	+	TRUE	0.00323154		pet	d98	CD4	pp65	-	+	-	-	+	TRUE	0		pro	pp65	CD8	12mo	3	TRUE	0.221263		pet	pp65	CD4	d98	5	TRUE	0.0100361
pet	d98	CD8	pp65	-	+	+	-	TRUE	0		pet	d98	CD4	pp65	-	+	-	+	-	TRUE	0.00371941		pro	pp65	CD8	12mo	4	TRUE	0.000844516		pro	pp65	CD4	6mo	2	TRUE	0.46082
pet	d98	CD8	pp65	-	+	+	+	TRUE	0		pet	d98	CD4	pp65	-	+	-	+	+	TRUE	0.00371941		pet	pp65	CD8	6mo	2	TRUE	1.26018		pro	pp65	CD4	6mo	3	TRUE	0.657442
pet	d98	CD8	pp65	+	-	-	-	TRUE	0.304721		pet	d98	CD4	pp65	-	+	+	-	-	TRUE	0		pet	pp65	CD8	6mo	3	TRUE	0.0953826		pro	pp65	CD4	6mo	4	TRUE	0.626615
pet	d98	CD8	pp65	+	-	-	+	TRUE	0.0452416		pet	d98	CD4	pp65	-	+	+	-	+	TRUE	0.0111582		pet	pp65	CD8	6mo	4	TRUE	0		pro	pp65	CD4	6mo	5	TRUE	0.0493087
pet	d98	CD8	pp65	+	-	+	-	TRUE	2.1293		pet	d98	CD4	pp65	-	+	+	+	-	TRUE	0		pet	pp65	CD8	12mo	2	TRUE	0.60392		pro	pp65	CD4	12mo	2	TRUE	0.16015
pet	d98	CD8	pp65	+	-	+	+	TRUE	0.811116		pet	d98	CD4	pp65	-	+	+	+	+	TRUE	0		pet	pp65	CD8	12mo	3	TRUE	0.100399		pro	pp65	CD4	12mo	3	TRUE	0.135857
pet	d98	CD8	pp65	+	+	-	-	TRUE	0.0581677		pet	d98	CD4	pp65	+	-	-	-	-	TRUE	0.0780671		pet	pp65	CD8	12mo	4	TRUE	0.0019033		pro	pp65	CD4	12mo	4	TRUE	0.12165
pet	d98	CD8	pp65	+	+	-	+	TRUE	0.0161577		pet	d98	CD4	pp65	+	-	-	-	+	TRUE	0.000296		pet	pp65	CD8	d98	2	TRUE	5.55016		pro	pp65	CD4	12mo	5	TRUE	0.00328052
pet	d98	CD8	pp65	+	+	+	-	TRUE	0.0193892		pet	d98	CD4	pp65	+	-	-	+	-	TRUE	0		pet	pp65	CD8	d98	3	TRUE	1.64158		pro	pp65	CD4	12mo	2	TRUE	0.295219
pet	d98	CD8	pp65	+	+	+	+	TRUE	0.0613993		pet	d98	CD4	pp65	+	-	-	+	+	TRUE	0		pet	pp65	CD8	d98	4	TRUE	0.0640615		pro	pp65	CD4	12mo	3	TRUE	0.215253
pro	d98	CD8	pp65	-	-	-	+	TRUE	0		pet	d98	CD4	pp65	+	-	+	-	-	TRUE	0		pet	pp65	CD8	6mo	2	TRUE	9.39664		pro	pp65	CD4	12mo	4	TRUE	0.0709131
pro	d98	CD8	pp65	-	-	+	+	TRUE	0		pet	d98	CD4	pp65	+	-	+	-	+	TRUE	0.00773521		pet	pp65	CD8	6mo	3	TRUE	1.66074		pro	pp65	CD4	12mo	5	TRUE	0.00834272
pro	d98	CD8	pp65	-	+	-	-	TRUE	0.0543651		pet	d98	CD4	pp65	+	-	+	+	-	TRUE	0		pet	pp65	CD8	6mo	4	TRUE	0.0547495		pet	pp65	CD4	d98	2	TRUE	0.258259
pro	d98	CD8	pp65	-	+	-	+	TRUE	0		pet	d98	CD4	pp65	+	-	+	+	+	TRUE	0		pet	pp65	CD8	12mo	2	TRUE	7.07953		pet	pp65	CD4	d98	3	TRUE	0.0296248
pro	d98	CD8	pp65	-	+	+	-	TRUE	0.0185484		pet	d98	CD4	pp65	+	+	-	-	-	TRUE	0.0297553		pet	pp65	CD8	12mo	3	TRUE	1.71956		pet	pp65	CD4	d98	4	TRUE	0.00329164
pro	d98	CD8	pp65	-	+	+	+	TRUE	0		pet	d98	CD4	pp65	+	+	-	-	+	TRUE	0.0223164		pet	pp65	CD8	12mo	4	TRUE	0.052852		pet	pp65	CD4	d98	5	TRUE	0
pro	d98	CD8	pp65	+	-	-	-	TRUE	0		pet	d98	CD4	pp65	+	+	-	+	-	TRUE	0		pet	pp65	CD8	d98	2	TRUE	2.5333		pet	pp65	CD4	6mo	2	TRUE	0.364891
pro	d98	CD8	pp65	+	-	-	+	TRUE	0		pet	d98	CD4	pp65	+	+	-	+	+	TRUE	0		pet	pp65	CD8	d98	3	TRUE	0.211831		pet	pp65	CD4	6mo	3	TRUE	0.247511
pro	d98	CD8	pp65	+	-	+	-	TRUE	0.0383772		pet	d98	CD4	pp65	+	+	+	-	-	TRUE	0.00743882		pet	pp65	CD8	d98	4	TRUE	0.0239808		pet	pp65	CD4	6mo	4	TRUE	0.102823
pro	d98	CD8	pp65	+	-	+	+	TRUE	0		pet	d98	CD4	pp65	+	+	+	-	+	TRUE	0.0223164		pet	pp65	CD8	6mo	2	TRUE	1.8839		pet	pp65	CD4	6mo	5	TRUE	0
pro	d98	CD8	pp65	+	+	-	-	TRUE	0		pet	d98	CD4	pp65	+	+	+	+	-	TRUE	0		pet	pp65	CD8	6mo	3	TRUE	0.538386		pet	pp65	CD4	12mo	2	TRUE	0.0741065
pro	d98	CD8	pp65	+	+	-	+	TRUE	0		pet	d98	CD4	pp65	+	+	+	+	+	TRUE	0		pet	pp65	CD8	6mo	4	TRUE	0.0243733		pet	pp65	CD4	12mo	3	TRUE	0.0927481
pro	d98	CD8	pp65	+	+	+	-	TRUE	0		pet	d98	CD4	pp65	-	-	-	-	+	TRUE	0		pet	pp65	CD8	12mo	2	TRUE	4.64117		pet	pp65	CD4	12mo	4	TRUE	0.0483814
pro	d98	CD8	pp65	+	+	+	+	TRUE	0		pet	d98	CD4	pp65	-	-	-	+	+	TRUE	0		pet	pp65	CD8	12mo	3	TRUE	2.04216		pet	pp65	CD4	12mo	5	TRUE	0
pet	d98	CD8	pp65	-	-	-	+	TRUE	0		pet	d98	CD4	pp65	-	-	+	-	-	TRUE	0.007308		pet	pp65	CD8	12mo	4	TRUE	0.0656457		pet	pp65	CD4	12mo	2	TRUE	0.343119
pet	d98	CD8	pp65	-	-	+	+	TRUE	0		pet	d98	CD4	pp65	-	-	+	-	+	TRUE	0		pro	pp65	CD8	d98	2	TRUE	1.35536		pet	pp65	CD4	12mo	3	TRUE	0.276047
pet	d98	CD8	pp65	-	+	-	-	TRUE	0.00800769		pet	d98	CD4	pp65	-	-	+	+	-	TRUE	0		pro	pp65	CD8	d98	3	TRUE	0.523921		pet	pp65	CD4	12mo	4	TRUE	0.191869
pet	d98	CD8	pp65	-	+	-	+	TRUE	0		pet	d98	CD4	pp65	-	-	+	+	+	TRUE	0		pro	pp65	CD8	d98	4	TRUE	0.0110299		pet	pp65	CD4	12mo	5	TRUE	0.0145433
pet	d98	CD8	pp65	-	+	+	-	TRUE	0		pet	d98	CD4	pp65	-	+	-	-	-	TRUE	0.0642782		pro	pp65	CD8	6mo	2	TRUE	0.67288		pet	pp65	CD4	d98	2	TRUE	0.0544528
pet	d98	CD8	pp65	-	+	+	+	TRUE	0		pet	d98	CD4	pp65	-	+	-	-	+	TRUE	0		pro	pp65	CD8	6mo	3	TRUE	0.305175		pet	pp65	CD4	d98	3	TRUE	0.0542832
pet	d98	CD8	pp65	+	-	-	-	TRUE	1.14677		pet	d98	CD4	pp65	-	+	-	+	-	TRUE	0		pro	pp65	CD8	6mo	4	TRUE	0.00314614		pet	pp65	CD4	d98	4	TRUE	0.00516983
pet	d98	CD8	pp65	+	-	-	+	TRUE	0.120115		pet	d98	CD4	pp65	-	+	-	+	+	TRUE	0		pro	pp65	CD8	12mo	2	TRUE	2.40417		pet	pp65	CD4	d98	5	TRUE	0.00258491
pet	d98	CD8	pp65	+	-	+	-	TRUE	5.34196		pet	d98	CD4	pp65	-	+	+	-	-	TRUE	0.00935162		pro	pp65	CD8	12mo	3	TRUE	2.51409		pet	pp65	CD4	6mo	2	TRUE	0.130874
pet	d98	CD8	pp65	+	-	+	+	TRUE	1.53748		pet	d98	CD4	pp65	-	+	+	-	+	TRUE	0.00311721		pro	pp65	CD8	12mo	4	TRUE	0.0204954		pet	pp65	CD4	6mo	3	TRUE	0.0819135
pet	d98	CD8	pp65	+	+	-	-	TRUE	0.0880846		pet	d98	CD4	pp65	-	+	+	+	-	TRUE	0		pet	pp65	CD8	d98	2	TRUE	1.45869		pet	pp65	CD4	6mo	4	TRUE	0.054609
pet	d98	CD8	pp65	+	+	-	+	TRUE	0.0480461		pet	d98	CD4	pp65	-	+	+	+	+	TRUE	0		pet	pp65	CD8	d98	3	TRUE	0.945656		pet	pp65	CD4	6mo	5	TRUE	0
pet	d98	CD8	pp65	+	+	+	-	TRUE	0.0560538		pet	d98	CD4	pp65	+	-	-	-	-	TRUE	0.0466325		pet	pp65	CD8	d98	4	TRUE	0.0272773		pet	pp65	CD4	12mo	2	TRUE	0.0762301
pet	d98	CD8	pp65	+	+	+	+	TRUE	0.0640615		pet	d98	CD4	pp65	+	-	-	-	+	TRUE	0.0124688		pet	pp65	CD8	6mo	2	TRUE	1.13123		pet	pp65	CD4	12mo	3	TRUE	0.122529
pet	d98	CD8	pp65	-	-	-	+	TRUE	0		pet	d98	CD4	pp65	+	-	-	+	-	TRUE	0.00311721		pet	pp65	CD8	6mo	3	TRUE	1.20083		pet	pp65	CD4	12mo	4	TRUE	0.0818256
pet	d98	CD8	pp65	-	-	+	+	TRUE	0		pet	d98	CD4	pp65	+	-	-	+	+	TRUE	0		pet	pp65	CD8	6mo	4	TRUE	0.0271648		pet	pp65	CD4	12mo	5	TRUE	0.00454587
pet	d98	CD8	pp65	-	+	-	-	TRUE	0.0848553		pet	d98	CD4	pp65	+	-	+	-	-	TRUE	0		pet	pp65	CD8	12mo	2	TRUE	0.821959		pet	pp65	CD4	6mo	2	TRUE	0.0365917
pet	d98	CD8	pp65	-	+	-	+	TRUE	0		pet	d98	CD4	pp65	+	-	+	-	+	TRUE	0.00311721		pet	pp65	CD8	12mo	3	TRUE	1.30708		pet	pp65	CD4	6mo	3	TRUE	0.0203162
pet	d98	CD8	pp65	-	+	+	-	TRUE	0.0387662		pet	d98	CD4	pp65	+	-	+	+	-	TRUE	0		pet	pp65	CD8	12mo	4	TRUE	0.0319077		pet	pp65	CD4	6mo	4	TRUE	0
pet	d98	CD8	pp65	-	+	+	+	TRUE	0		pet	d98	CD4	pp65	+	-	+	+	+	TRUE	0		pro	pp65	CD8	6mo	2	TRUE	0.962779		pet	pp65	CD4	6mo	5	TRUE	0
pet	d98	CD8	pp65	+	-	-	-	TRUE	0.128429		pet	d98	CD4	pp65	+	+	-	-	-	TRUE	0.0556795		pro	pp65	CD8	6mo	3	TRUE	0.0524262		pro	pp65	CD4	6mo	2	TRUE	0.175702
pet	d98	CD8	pp65	+	-	-	+	TRUE	0.0039968		pet	d98	CD4	pp65	+	+	-	-	+	TRUE	0		pro	pp65	CD8	6mo	4	TRUE	0.00134463		pro	pp65	CD4	6mo	3	TRUE	0.0729888
pet	d98	CD8	pp65	+	-	+	-	TRUE	2.45457		pet	d98	CD4	pp65	+	+	-	+	-	TRUE	0		pro	pp65	CD8	12mo	2	TRUE	0.214136		pro	pp65	CD4	6mo	4	TRUE	0.00849618
pet	d98	CD8	pp65	+	-	+	+	TRUE	0.163869		pet	d98	CD4	pp65	+	+	-	+	+	TRUE	0		pro	pp65	CD8	12mo	3	TRUE	0.0458113		pro	pp65	CD4	6mo	5	TRUE	0
pet	d98	CD8	pp65	+	+	-	-	TRUE	0.0359712		pet	d98	CD4	pp65	+	+	+	-	-	TRUE	0.00935162		pro	pp65	CD8	12mo	4	TRUE	0.00305409		pro	pp65	CD4	12mo	2	TRUE	0.105292
pet	d98	CD8	pp65	+	+	-	+	TRUE	0.0039968		pet	d98	CD4	pp65	+	+	+	-	+	TRUE	0.00935162		pet	pp65	CD8	d98	2	TRUE	5.63789		pro	pp65	CD4	12mo	3	TRUE	0.115319
pet	d98	CD8	pp65	+	+	+	-	TRUE	0.0439648		pet	d98	CD4	pp65	+	+	+	+	-	TRUE	0		pet	pp65	CD8	d98	3	TRUE	4.14024		pro	pp65	CD4	12mo	4	TRUE	0.0354753
pet	d98	CD8	pp65	+	+	+	+	TRUE	0.0239808		pet	d98	CD4	pp65	+	+	+	+	+	TRUE	0		pet	pp65	CD8	d98	4	TRUE	0.418226		pro	pp65	CD4	12mo	5	TRUE	0.00236502
pro	d98	CD8	pp65	-	-	-	+	TRUE	0		pet	d98	CD4	pp65	-	-	-	-	+	TRUE	0.0053234		pet	pp65	CD8	6mo	2	TRUE	5.91447		pet	pp65	CD4	d98	2	TRUE	0.13815
pro	d98	CD8	pp65	-	-	+	+	TRUE	0		pet	d98	CD4	pp65	-	-	-	+	+	TRUE	0		pet	pp65	CD8	6mo	3	TRUE	5.30464		pet	pp65	CD4	d98	3	TRUE	0.0879261
pro	d98	CD8	pp65	-	+	-	-	TRUE	0.0529782		pet	d98	CD4	pp65	-	-	+	-	-	TRUE	0.0218594		pet	pp65	CD8	6mo	4	TRUE	0.623043		pet	pp65	CD4	d98	4	TRUE	0.0737494
pro	d98	CD8	pp65	-	+	-	+	TRUE	0		pet	d98	CD4	pp65	-	-	+	-	+	TRUE	0		pet	pp65	CD8	12mo	2	TRUE	2.67213		pet	pp65	CD4	d98	5	TRUE	0
pro	d98	CD8	pp65	-	+	+	-	TRUE	0.0336759		pet	d98	CD4	pp65	-	-	+	+	-	TRUE	0.00560632		pet	pp65	CD8	12mo	3	TRUE	2.6459		pet	pp65	CD4	6mo	2	TRUE	0.083868
pro	d98	CD8	pp65	-	+	+	+	TRUE	0		pet	d98	CD4	pp65	-	-	+	+	+	TRUE	0		pet	pp65	CD8	12mo	4	TRUE	0.103158		pet	pp65	CD4	6mo	3	TRUE	0.114206
pro	d98	CD8	pp65	+	-	-	-	TRUE	0.0430261		pet	d98	CD4	pp65	-	+	-	-	-	TRUE	0.0159702		pro	pp65	CD8	6mo	2	TRUE	0.479739		pet	pp65	CD4	6mo	4	TRUE	0.0775253
pro	d98	CD8	pp65	+	-	-	+	TRUE	0.00827244		pet	d98	CD4	pp65	-	+	-	-	+	TRUE	0		pro	pp65	CD8	6mo	3	TRUE	0.321756		pet	pp65	CD4	6mo	5	TRUE	0.0040788
pro	d98	CD8	pp65	+	-	+	-	TRUE	1.29962		pet	d98	CD4	pp65	-	+	-	+	-	TRUE	0		pro	pp65	CD8	6mo	4	TRUE	0.00280018		pet	pp65	CD4	12mo	2	TRUE	0.0480357
pro	d98	CD8	pp65	+	-	+	+	TRUE	0.518406		pet	d98	CD4	pp65	-	+	-	+	+	TRUE	0		pro	pp65	CD8	12mo	2	TRUE	0.106869		pet	pp65	CD4	12mo	3	TRUE	0.119399
pro	d98	CD8	pp65	+	+	-	-	TRUE	0.0137874		pet	d98	CD4	pp65	-	+	+	-	-	TRUE	0		pro	pp65	CD8	12mo	3	TRUE	0.407347		pet	pp65	CD4	12mo	4	TRUE	0.0799529
pro	d98	CD8	pp65	+	+	-	+	TRUE	0		pet	d98	CD4	pp65	-	+	+	-	+	TRUE	0		pro	pp65	CD8	12mo	4	TRUE	0.0179308		pet	pp65	CD4	12mo	5	TRUE	0.00603418
pro	d98	CD8	pp65	+	+	+	-	TRUE	0.00551496		pet	d98	CD4	pp65	-	+	+	+	-	TRUE	0		pro	pp65	CD8	6mo	2	TRUE	1.46108		pro	pp65	CD4	12mo	2	TRUE	0.142093
pro	d98	CD8	pp65	+	+	+	+	TRUE	0.0110299		pet	d98	CD4	pp65	-	+	+	+	+	TRUE	0		pro	pp65	CD8	6mo	3	TRUE	1.54679		pro	pp65	CD4	12mo	3	TRUE	0.0569411
pet	d98	CD8	pp65	-	-	-	+	TRUE	0.000649		pet	d98	CD4	pp65	+	-	-	-	-	TRUE	0.243692		pro	pp65	CD8	6mo	4	TRUE	0.22097		pro	pp65	CD4	12mo	4	TRUE	0.0683293
pet	d98	CD8	pp65	-	-	+	+	TRUE	0.000649		pet	d98	CD4	pp65	+	-	-	-	+	TRUE	0		pro	pp65	CD8	12mo	2	TRUE	4.30364		pro	pp65	CD4	12mo	5	TRUE	0.00569411
pet	d98	CD8	pp65	-	+	-	-	TRUE	0.00681351		pet	d98	CD4	pp65	+	-	-	+	-	TRUE	0		pro	pp65	CD8	12mo	3	TRUE	3.0189		pet	pp65	CD4	d98	2	TRUE	0.216172
pet	d98	CD8	pp65	-	+	-	+	TRUE	0		pet	d98	CD4	pp65	+	-	-	+	+	TRUE	0		pro	pp65	CD8	12mo	4	TRUE	0.10925		pet	pp65	CD4	d98	3	TRUE	0.123282
pet	d98	CD8	pp65	-	+	+	-	TRUE	0.0227617		pet	d98	CD4	pp65	+	-	+	-	-	TRUE	0.0112126		pet	pp65	CD8	d98	2	TRUE	5.21138		pet	pp65	CD4	d98	4	TRUE	0.050226
pet	d98	CD8	pp65	-	+	+	+	TRUE	0		pet	d98	CD4	pp65	+	-	+	-	+	TRUE	0.00560632		pet	pp65	CD8	d98	3	TRUE	1.40065		pet	pp65	CD4	d98	5	TRUE	0
pet	d98	CD8	pp65	+	-	-	-	TRUE	0.0476334		pet	d98	CD4	pp65	+	-	+	+	-	TRUE	0		pet	pp65	CD8	d98	4	TRUE	0.135622		pet	pp65	CD4	6mo	2	TRUE	0.429419
pet	d98	CD8	pp65	+	-	-	+	TRUE	0.0181849		pet	d98	CD4	pp65	+	-	+	+	+	TRUE	0		pet	pp65	CD8	6mo	2	TRUE	6.03132		pet	pp65	CD4	6mo	3	TRUE	0.812673
pet	d98	CD8	pp65	+	-	+	-	TRUE	1.40731		pet	d98	CD4	pp65	+	+	-	-	-	TRUE	0.0728822		pet	pp65	CD8	6mo	3	TRUE	0.901711		pet	pp65	CD4	6mo	4	TRUE	0.707246
pet	d98	CD8	pp65	+	-	+	+	TRUE	0.926822		pet	d98	CD4	pp65	+	+	-	-	+	TRUE	0.016819		pet	pp65	CD8	6mo	4	TRUE	0.0309847		pet	pp65	CD4	6mo	5	TRUE	0.158002
pet	d98	CD8	pp65	+	+	-	-	TRUE	0.00978802		pet	d98	CD4	pp65	+	+	-	+	-	TRUE	0		pet	pp65	CD8	12mo	2	TRUE	5.88459		pet	pp65	CD4	12mo	2	TRUE	0.0936581
pet	d98	CD8	pp65	+	+	-	+	TRUE	0.00584514		pet	d98	CD4	pp65	+	+	-	+	+	TRUE	0		pet	pp65	CD8	12mo	3	TRUE	1.60518		pet	pp65	CD4	12mo	3	TRUE	0.313183
pet	d98	CD8	pp65	+	+	+	-	TRUE	0.0129892		pet	d98	CD4	pp65	+	+	+	-	-	TRUE	0.016819		pet	pp65	CD8	12mo	4	TRUE	0.0218603		pet	pp65	CD4	12mo	4	TRUE	0.216014
pet	d98	CD8	pp65	+	+	+	+	TRUE	0.0272773		pet	d98	CD4	pp65	+	+	+	-	+	TRUE	0		pro	pp65	CD8	6mo	2	TRUE	0.145494		pet	pp65	CD4	12mo	5	TRUE	0.0189164
pet	d98	CD8	pp65	-	-	-	+	TRUE	0		pet	d98	CD4	pp65	+	+	+	+	-	TRUE	0		pro	pp65	CD8	6mo	3	TRUE	0.0456581		pro	pp65	CD4	d98	2	TRUE	0.0289415
pet	d98	CD8	pp65	-	-	+	+	TRUE	0.00400216		pet	d98	CD4	pp65	+	+	+	+	+	TRUE	0		pro	pp65	CD8	6mo	4	TRUE	0.00175608		pro	pp65	CD4	d98	3	TRUE	0.0517448
pet	d98	CD8	pp65	-	+	-	-	TRUE	0		pet	d98	CD4	pp65	-	-	-	-	+	TRUE	0.000213		pro	pp65	CD8	d98	2	TRUE	0.344057		pro	pp65	CD4	d98	4	TRUE	0.0064681
pet	d98	CD8	pp65	-	+	-	+	TRUE	0		pet	d98	CD4	pp65	-	-	-	+	+	TRUE	0		pro	pp65	CD8	d98	3	TRUE	0		pro	pp65	CD4	d98	5	TRUE	0.00323405
pet	d98	CD8	pp65	-	+	+	-	TRUE	0		pet	d98	CD4	pp65	-	-	+	-	-	TRUE	0.0229428		pro	pp65	CD8	d98	4	TRUE	0		pro	pp65	CD4	6mo	2	TRUE	0.321044
pet	d98	CD8	pp65	-	+	+	+	TRUE	0		pet	d98	CD4	pp65	-	-	+	-	+	TRUE	0		pro	pp65	CD8	6mo	2	TRUE	1.03374		pro	pp65	CD4	6mo	3	TRUE	0.235865
pet	d98	CD8	pp65	+	-	-	-	TRUE	0.599597		pet	d98	CD4	pp65	-	-	+	+	-	TRUE	0		pro	pp65	CD8	6mo	3	TRUE	0.00419842		pro	pp65	CD4	6mo	4	TRUE	0.144139
pet	d98	CD8	pp65	+	-	-	+	TRUE	0.104056		pet	d98	CD4	pp65	-	-	+	+	+	TRUE	0		pro	pp65	CD8	6mo	4	TRUE	0		pro	pp65	CD4	6mo	5	TRUE	0.0196554
pet	d98	CD8	pp65	+	-	+	-	TRUE	5.34143		pet	d98	CD4	pp65	-	+	-	-	-	TRUE	1.12598		pro	pp65	CD8	12mo	2	TRUE	0.346879		pro	pp65	CD4	12mo	2	TRUE	0.229477
pet	d98	CD8	pp65	+	-	+	+	TRUE	3.82006		pet	d98	CD4	pp65	-	+	-	-	+	TRUE	0.170474		pro	pp65	CD8	12mo	3	TRUE	0.00233438		pro	pp65	CD4	12mo	3	TRUE	0.595105
pet	d98	CD8	pp65	+	+	-	-	TRUE	0.188399		pet	d98	CD4	pp65	-	+	-	+	-	TRUE	0.149022		pro	pp65	CD8	12mo	4	TRUE	0		pro	pp65	CD4	12mo	4	TRUE	0.35856
pet	d98	CD8	pp65	+	+	-	+	TRUE	0.0400216		pet	d98	CD4	pp65	-	+	-	+	+	TRUE	0.0795545		pet	pp65	CD8	d98	2	TRUE	6.35315		pro	pp65	CD4	12mo	5	TRUE	0.0762893
pet	d98	CD8	pp65	+	+	+	-	TRUE	0.280151		pet	d98	CD4	pp65	-	+	+	-	-	TRUE	0.0681896		pet	pp65	CD8	d98	3	TRUE	2.04234		pet	pp65	CD4	6mo	2	TRUE	0.078112
pet	d98	CD8	pp65	+	+	+	+	TRUE	0.418226		pet	d98	CD4	pp65	-	+	+	-	+	TRUE	0.102284		pet	pp65	CD8	d98	4	TRUE	0.0973828		pet	pp65	CD4	6mo	3	TRUE	0.0387508
pet	d98	CD8	pp65	-	-	-	+	TRUE	0		pet	d98	CD4	pp65	-	+	+	+	-	TRUE	0		pet	pp65	CD8	6mo	2	TRUE	4.43124		pet	pp65	CD4	6mo	4	TRUE	0.0052842
pet	d98	CD8	pp65	-	-	+	+	TRUE	0.00233831		pet	d98	CD4	pp65	-	+	+	+	+	TRUE	0.0340948		pet	pp65	CD8	6mo	3	TRUE	2.8142		pet	pp65	CD4	6mo	5	TRUE	0
pet	d98	CD8	pp65	-	+	-	-	TRUE	0.0039771		pet	d98	CD4	pp65	+	-	-	-	-	TRUE	0.221044		pet	pp65	CD8	6mo	4	TRUE	0.0331846		pet	pp65	CD4	12mo	2	TRUE	0.892014
pet	d98	CD8	pp65	-	+	-	+	TRUE	0		pet	d98	CD4	pp65	+	-	-	-	+	TRUE	0		pet	pp65	CD8	12mo	2	TRUE	2.73446		pet	pp65	CD4	12mo	3	TRUE	1.54632
pet	d98	CD8	pp65	-	+	+	-	TRUE	0		pet	d98	CD4	pp65	+	-	-	+	-	TRUE	0		pet	pp65	CD8	12mo	3	TRUE	3.45098		pet	pp65	CD4	12mo	4	TRUE	1.21019
pet	d98	CD8	pp65	-	+	+	+	TRUE	0		pet	d98	CD4	pp65	+	-	-	+	+	TRUE	0		pet	pp65	CD8	12mo	4	TRUE	0.0260943		pet	pp65	CD4	12mo	5	TRUE	0.0977935
pet	d98	CD8	pp65	+	-	-	-	TRUE	0.411192		pet	d98	CD4	pp65	+	-	+	-	-	TRUE	0.0113649		pet	pp65	CD8	d98	2	TRUE	8.6695		pro	pp65	CD4	d98	2	TRUE	0.133177
pet	d98	CD8	pp65	+	-	-	+	TRUE	0.0514427		pet	d98	CD4	pp65	+	-	+	-	+	TRUE	0.0113649		pet	pp65	CD8	d98	3	TRUE	2.1068		pro	pp65	CD4	d98	3	TRUE	0.0258665
pet	d98	CD8	pp65	+	-	+	-	TRUE	5.09213		pet	d98	CD4	pp65	+	-	+	+	-	TRUE	0		pet	pp65	CD8	d98	4	TRUE	0.127347		pro	pp65	CD4	d98	4	TRUE	0
pet	d98	CD8	pp65	+	-	+	+	TRUE	1.22527		pet	d98	CD4	pp65	+	-	+	+	+	TRUE	0		pet	pp65	CD8	6mo	2	TRUE	6.29851		pro	pp65	CD4	d98	5	TRUE	0
pet	d98	CD8	pp65	+	+	-	-	TRUE	0.0654726		pet	d98	CD4	pp65	+	+	-	-	-	TRUE	1.25014		pet	pp65	CD8	6mo	3	TRUE	1.80831		pro	pp65	CD4	6mo	2	TRUE	0.0510816
pet	d98	CD8	pp65	+	+	-	+	TRUE	0.0116915		pet	d98	CD4	pp65	+	+	-	-	+	TRUE	0.397772		pet	pp65	CD8	6mo	4	TRUE	0.137371		pro	pp65	CD4	6mo	3	TRUE	0.0424989
pet	d98	CD8	pp65	+	+	+	-	TRUE	0.163681		pet	d98	CD4	pp65	+	+	-	+	-	TRUE	0.125014		pet	pp65	CD8	12mo	2	TRUE	0.000854782		pro	pp65	CD4	6mo	4	TRUE	0.00424989
pet	d98	CD8	pp65	+	+	+	+	TRUE	0.135622		pet	d98	CD4	pp65	+	+	-	+	+	TRUE	0.125014		pet	pp65	CD8	12mo	3	TRUE	0		pro	pp65	CD4	6mo	5	TRUE	0
pro	d98	CD8	pp65	-	-	-	+	TRUE	0		pet	d98	CD4	pp65	+	+	+	-	-	TRUE	0.647801		pet	pp65	CD8	12mo	4	TRUE	0		pro	pp65	CD4	12mo	2	TRUE	0.180307
pro	d98	CD8	pp65	-	-	+	+	TRUE	0.00160223		pet	d98	CD4	pp65	+	+	+	-	+	TRUE	0.352313		pet	pp65	CD8	d98	2	TRUE	0.600284		pro	pp65	CD4	12mo	3	TRUE	0.178884
pro	d98	CD8	pp65	-	+	-	-	TRUE	0.00219614		pet	d98	CD4	pp65	+	+	+	+	-	TRUE	0.0113649		pet	pp65	CD8	d98	3	TRUE	0.0503344		pro	pp65	CD4	12mo	4	TRUE	0.131071
pro	d98	CD8	pp65	-	+	-	+	TRUE	0		pet	d98	CD4	pp65	+	+	+	+	+	TRUE	0.0227299		pet	pp65	CD8	d98	4	TRUE	0		pro	pp65	CD4	12mo	5	TRUE	0.00437407
pro	d98	CD8	pp65	-	+	+	-	TRUE	0.0292942		pet	d98	CD4	pp65	-	-	-	-	+	TRUE	0.000163		pet	pp65	CD8	12mo	2	TRUE	0.617496		pet	pp65	CD4	d98	2	TRUE	0.0639733
pro	d98	CD8	pp65	-	+	+	+	TRUE	0		pet	d98	CD4	pp65	-	-	-	+	+	TRUE	0		pet	pp65	CD8	12mo	3	TRUE	0.138391		pet	pp65	CD4	d98	3	TRUE	0.0235239
pro	d98	CD8	pp65	+	-	-	-	TRUE	0.00961338		pet	d98	CD4	pp65	-	-	+	-	-	TRUE	0		pet	pp65	CD8	12mo	4	TRUE	0.00346021		pet	pp65	CD4	d98	4	TRUE	0.00361906
pro	d98	CD8	pp65	+	-	-	+	TRUE	0		pet	d98	CD4	pp65	-	-	+	-	+	TRUE	0		pro	pp65	CD8	12mo	2	TRUE	2.63737		pet	pp65	CD4	d98	5	TRUE	0
pro	d98	CD8	pp65	+	-	+	-	TRUE	0.313161		pet	d98	CD4	pp65	-	-	+	+	-	TRUE	0		pro	pp65	CD8	12mo	3	TRUE	0.361795		pet	pp65	CD4	6mo	2	TRUE	0.090661
pro	d98	CD8	pp65	+	-	+	+	TRUE	0		pet	d98	CD4	pp65	-	-	+	+	+	TRUE	0		pro	pp65	CD8	12mo	4	TRUE	0		pet	pp65	CD4	6mo	3	TRUE	0.0302457
pro	d98	CD8	pp65	+	+	-	-	TRUE	0		pet	d98	CD4	pp65	-	+	-	-	-	TRUE	0.081195		pro	pp65	CD8	6mo	2	TRUE	7.93236		pet	pp65	CD4	6mo	4	TRUE	0
pro	d98	CD8	pp65	+	+	-	+	TRUE	0		pet	d98	CD4	pp65	-	+	-	-	+	TRUE	0.0610964		pro	pp65	CD8	6mo	3	TRUE	0.66444		pet	pp65	CD4	6mo	5	TRUE	0
pro	d98	CD8	pp65	+	+	+	-	TRUE	0		pet	d98	CD4	pp65	-	+	-	+	-	TRUE	0.000163		pro	pp65	CD8	6mo	4	TRUE	0.0140449		pet	pp65	CD4	12mo	2	TRUE	0.289666
pro	d98	CD8	pp65	+	+	+	+	TRUE	0		pet	d98	CD4	pp65	-	+	-	+	+	TRUE	0.0168542		pro	pp65	CD8	12mo	2	TRUE	1.66742		pet	pp65	CD4	12mo	3	TRUE	0.171089
pet	d98	CD8	pp65	-	-	-	+	TRUE	0.000346		pet	d98	CD4	pp65	-	+	+	-	-	TRUE	0.00632031		pro	pp65	CD8	12mo	3	TRUE	0.36428		pet	pp65	CD4	12mo	4	TRUE	0.0544276
pet	d98	CD8	pp65	-	-	+	+	TRUE	0.00152161		pet	d98	CD4	pp65	-	+	+	-	+	TRUE	0.00842709		pro	pp65	CD8	12mo	4	TRUE	0.0101189		pet	pp65	CD4	12mo	5	TRUE	0
pet	d98	CD8	pp65	-	+	-	-	TRUE	0.00885648		pet	d98	CD4	pp65	-	+	+	+	-	TRUE	0		pet	pp65	CD8	d98	2	TRUE	0.268704		pro	pp65	CD4	12mo	2	TRUE	0.0417213
pet	d98	CD8	pp65	-	+	-	+	TRUE	0.00152161		pet	d98	CD4	pp65	-	+	+	+	+	TRUE	0.00842709		pet	pp65	CD8	d98	3	TRUE	0.016794		pro	pp65	CD4	12mo	3	TRUE	0.0297921
pet	d98	CD8	pp65	-	+	+	-	TRUE	0.00685203		pet	d98	CD4	pp65	+	-	-	-	-	TRUE	0.0575391		pet	pp65	CD8	d98	4	TRUE	0		pro	pp65	CD4	12mo	4	TRUE	0
pet	d98	CD8	pp65	-	+	+	+	TRUE	0		pet	d98	CD4	pp65	+	-	-	-	+	TRUE	0		pet	pp65	CD8	6mo	2	TRUE	2.29775		pro	pp65	CD4	12mo	5	TRUE	0
pet	d98	CD8	pp65	+	-	-	-	TRUE	0.247129		pet	d98	CD4	pp65	+	-	-	+	-	TRUE	0		pet	pp65	CD8	6mo	3	TRUE	0.176991		pro	pp65	CD4	d98	2	TRUE	0.115619
pet	d98	CD8	pp65	+	-	-	+	TRUE	0.0410834		pet	d98	CD4	pp65	+	-	-	+	+	TRUE	0		pet	pp65	CD8	6mo	4	TRUE	0		pro	pp65	CD4	d98	3	TRUE	0.0110278
pet	d98	CD8	pp65	+	-	+	-	TRUE	6.29		pet	d98	CD4	pp65	+	-	+	-	-	TRUE	0		pet	pp65	CD8	12mo	2	TRUE	2.38819		pro	pp65	CD4	d98	4	TRUE	0
pet	d98	CD8	pp65	+	-	+	+	TRUE	1.99213		pet	d98	CD4	pp65	+	-	+	-	+	TRUE	0.00632031		pet	pp65	CD8	12mo	3	TRUE	0.431001		pro	pp65	CD4	d98	5	TRUE	0
pet	d98	CD8	pp65	+	+	-	-	TRUE	0.0121729		pet	d98	CD4	pp65	+	-	+	+	-	TRUE	0		pet	pp65	CD8	12mo	4	TRUE	0		pro	pp65	CD4	6mo	2	TRUE	0.173776
pet	d98	CD8	pp65	+	+	-	+	TRUE	0.00152161		pet	d98	CD4	pp65	+	-	+	+	+	TRUE	0		pro	pp65	CD8	d98	2	TRUE	0.0839171		pro	pp65	CD4	6mo	3	TRUE	0.0342695
pet	d98	CD8	pp65	+	+	+	-	TRUE	0.0486914		pet	d98	CD4	pp65	+	+	-	-	-	TRUE	0.0252813		pro	pp65	CD8	d98	3	TRUE	0		pro	pp65	CD4	6mo	4	TRUE	0
pet	d98	CD8	pp65	+	+	+	+	TRUE	0.0973828		pet	d98	CD4	pp65	+	+	-	-	+	TRUE	0.0168542		pro	pp65	CD8	d98	4	TRUE	0		pro	pp65	CD4	6mo	5	TRUE	0
pet	d98	CD8	pp65	-	-	-	+	TRUE	0		pet	d98	CD4	pp65	+	+	-	+	-	TRUE	0		pro	pp65	CD8	12mo	2	TRUE	0.135878		pro	pp65	CD4	12mo	2	TRUE	0.143569
pet	d98	CD8	pp65	-	-	+	+	TRUE	0.0028094		pet	d98	CD4	pp65	+	+	-	+	+	TRUE	0		pro	pp65	CD8	12mo	3	TRUE	0.0657354		pro	pp65	CD4	12mo	3	TRUE	0.0739355
pet	d98	CD8	pp65	-	+	-	-	TRUE	0.00537754		pet	d98	CD4	pp65	+	+	+	-	-	TRUE	0.00210677		pro	pp65	CD8	12mo	4	TRUE	0		pro	pp65	CD4	12mo	4	TRUE	0.0184578
pet	d98	CD8	pp65	-	+	-	+	TRUE	0		pet	d98	CD4	pp65	+	+	+	-	+	TRUE	0.0149099		pet	pp65	CD8	d98	2	TRUE	0.238264		pro	pp65	CD4	12mo	5	TRUE	0
pet	d98	CD8	pp65	-	+	+	-	TRUE	0		pet	d98	CD4	pp65	+	+	+	+	-	TRUE	0		pet	pp65	CD8	d98	3	TRUE	0.00613252		pet	pp65	CD4	d98	2	TRUE	0.0986421
pet	d98	CD8	pp65	-	+	+	+	TRUE	0		pet	d98	CD4	pp65	+	+	+	+	+	TRUE	0.00210677		pet	pp65	CD8	d98	4	TRUE	0		pet	pp65	CD4	d98	3	TRUE	0.0402079
pet	d98	CD8	pp65	+	-	-	-	TRUE	0.400282		pro	d98	CD4	pp65	-	-	-	-	+	TRUE	0.0629723		pro	pp65	CD8	6mo	2	TRUE	1.41797		pet	pp65	CD4	d98	4	TRUE	0.0152437
pet	d98	CD8	pp65	+	-	-	+	TRUE	0.0560604		pro	d98	CD4	pp65	-	-	-	+	+	TRUE	0		pro	pp65	CD8	6mo	3	TRUE	0.0892485		pet	pp65	CD4	d98	5	TRUE	0.00152437
pet	d98	CD8	pp65	+	-	+	-	TRUE	8.5525		pro	d98	CD4	pp65	-	-	+	-	-	TRUE	0.0209908		pro	pp65	CD8	6mo	4	TRUE	0.0059499		pet	pp65	CD4	6mo	2	TRUE	0.0543743
pet	d98	CD8	pp65	+	-	+	+	TRUE	1.976		pro	d98	CD4	pp65	-	-	+	-	+	TRUE	0		pro	pp65	CD8	12mo	2	TRUE	2.40488		pet	pp65	CD4	6mo	3	TRUE	0.0401123
pet	d98	CD8	pp65	+	+	-	-	TRUE	0.0581367		pro	d98	CD4	pp65	-	-	+	+	-	TRUE	0		pro	pp65	CD8	12mo	3	TRUE	3.3697		pet	pp65	CD4	6mo	4	TRUE	0.00802246
pet	d98	CD8	pp65	+	+	-	+	TRUE	0.0152263		pro	d98	CD4	pp65	-	-	+	+	+	TRUE	0		pro	pp65	CD8	12mo	4	TRUE	0.0401155		pet	pp65	CD4	6mo	5	TRUE	0
pet	d98	CD8	pp65	+	+	+	-	TRUE	0.115581		pro	d98	CD4	pp65	-	+	-	-	-	TRUE	0.0389742		pet	pp65	CD8	d98	2	TRUE	3.63643		pet	pp65	CD4	12mo	2	TRUE	0.0213934
pet	d98	CD8	pp65	+	+	+	+	TRUE	0.127347		pro	d98	CD4	pp65	-	+	-	-	+	TRUE	0		pet	pp65	CD8	d98	3	TRUE	1.84762		pet	pp65	CD4	12mo	3	TRUE	0.0285246
pet	d98	CD8	pp65	-	-	-	+	TRUE	0		pro	d98	CD4	pp65	-	+	-	+	-	TRUE	0		pet	pp65	CD8	d98	4	TRUE	0.162338		pet	pp65	CD4	12mo	4	TRUE	0.0213934
pet	d98	CD8	pp65	-	-	+	+	TRUE	0		pro	d98	CD4	pp65	-	+	-	+	+	TRUE	0		pro	pp65	CD8	d98	2	TRUE	2.34061		pet	pp65	CD4	12mo	5	TRUE	0.00713114
pet	d98	CD8	pp65	-	+	-	-	TRUE	0.00185163		pro	d98	CD4	pp65	-	+	+	-	-	TRUE	0		pro	pp65	CD8	d98	3	TRUE	0.566641		pet	pp65	CD4	d98	2	TRUE	0.441599
pet	d98	CD8	pp65	-	+	-	+	TRUE	0		pro	d98	CD4	pp65	-	+	+	-	+	TRUE	0		pro	pp65	CD8	d98	4	TRUE	0.101705		pet	pp65	CD4	d98	3	TRUE	0.339025
pet	d98	CD8	pp65	-	+	+	-	TRUE	0.00664538		pro	d98	CD4	pp65	-	+	+	+	-	TRUE	0		pet	pp65	CD8	d98	2	TRUE	6.84947		pet	pp65	CD4	d98	4	TRUE	0.130431
pet	d98	CD8	pp65	-	+	+	+	TRUE	0		pro	d98	CD4	pp65	-	+	+	+	+	TRUE	0		pet	pp65	CD8	d98	3	TRUE	0.516736		pet	pp65	CD4	d98	5	TRUE	0.0148882
pet	d98	CD8	pp65	+	-	-	-	TRUE	0.0960272		pro	d98	CD4	pp65	+	-	-	-	-	TRUE	0.0536481		pet	pp65	CD8	d98	4	TRUE	0.015425		pet	pp65	CD4	6mo	2	TRUE	0.118368
pet	d98	CD8	pp65	+	-	-	+	TRUE	0.0119844		pro	d98	CD4	pp65	+	-	-	-	+	TRUE	0		pet	pp65	CD8	6mo	2	TRUE	0.131322		pet	pp65	CD4	6mo	3	TRUE	0.124915
pet	d98	CD8	pp65	+	-	+	-	TRUE	0.579258		pro	d98	CD4	pp65	+	-	-	+	-	TRUE	0		pet	pp65	CD8	6mo	3	TRUE	0.0126449		pet	pp65	CD4	6mo	4	TRUE	0.202507
pet	d98	CD8	pp65	+	-	+	+	TRUE	0.0455406		pro	d98	CD4	pp65	+	-	-	+	+	TRUE	0		pet	pp65	CD8	6mo	4	TRUE	0		pet	pp65	CD4	6mo	5	TRUE	0.0356525
pet	d98	CD8	pp65	+	+	-	-	TRUE	0.00239687		pro	d98	CD4	pp65	+	-	+	-	-	TRUE	0		pet	pp65	CD8	12mo	2	TRUE	0.198807		pet	pp65	CD4	d98	2	TRUE	0.0168689
pet	d98	CD8	pp65	+	+	-	+	TRUE	0		pro	d98	CD4	pp65	+	-	+	-	+	TRUE	0		pet	pp65	CD8	12mo	3	TRUE	0.0504032		pet	pp65	CD4	d98	3	TRUE	0.0126166
pet	d98	CD8	pp65	+	+	+	-	TRUE	0.00479375		pro	d98	CD4	pp65	+	-	+	+	-	TRUE	0		pet	pp65	CD8	12mo	4	TRUE	0		pet	pp65	CD4	d98	4	TRUE	0.00458784
pet	d98	CD8	pp65	+	+	+	+	TRUE	0		pro	d98	CD4	pp65	+	-	+	+	+	TRUE	0		pet	pp65	CD8	d98	2	TRUE	1.92889		pet	pp65	CD4	d98	5	TRUE	0
pet	d98	CD8	pp65	-	-	-	+	TRUE	0		pro	d98	CD4	pp65	+	+	-	-	-	TRUE	0.0419815		pet	pp65	CD8	d98	3	TRUE	0.056998		pet	pp65	CD4	12mo	2	TRUE	0.118363
pet	d98	CD8	pp65	-	-	+	+	TRUE	0		pro	d98	CD4	pp65	+	+	-	-	+	TRUE	0		pet	pp65	CD8	d98	4	TRUE	0.0029999		pet	pp65	CD4	12mo	3	TRUE	0.103027
pet	d98	CD8	pp65	-	+	-	-	TRUE	0.00609311		pro	d98	CD4	pp65	+	+	-	+	-	TRUE	0		pet	pp65	CD8	6mo	2	TRUE	4.74957		pet	pp65	CD4	12mo	4	TRUE	0.0953816
pet	d98	CD8	pp65	-	+	-	+	TRUE	0		pro	d98	CD4	pp65	+	+	-	+	+	TRUE	0		pet	pp65	CD8	6mo	3	TRUE	0.960901		pet	pp65	CD4	12mo	5	TRUE	0.00254346
pet	d98	CD8	pp65	-	+	+	-	TRUE	0.00839701		pro	d98	CD4	pp65	+	+	+	-	-	TRUE	0.0209908		pet	pp65	CD8	6mo	4	TRUE	0.0322104		pro	pp65	CD4	12mo	2	TRUE	0.295835
pet	d98	CD8	pp65	-	+	+	+	TRUE	0		pro	d98	CD4	pp65	+	+	+	-	+	TRUE	0		pet	pp65	CD8	12mo	2	TRUE	5.97493		pro	pp65	CD4	12mo	3	TRUE	0.473574
pet	d98	CD8	pp65	+	-	-	-	TRUE	0.612982		pro	d98	CD4	pp65	+	+	+	+	-	TRUE	0		pet	pp65	CD8	12mo	3	TRUE	2.36525		pro	pp65	CD4	12mo	4	TRUE	0.230938
pet	d98	CD8	pp65	+	-	-	+	TRUE	0.00839701		pro	d98	CD4	pp65	+	+	+	+	+	TRUE	0		pet	pp65	CD8	12mo	4	TRUE	0.0113181		pro	pp65	CD4	12mo	5	TRUE	0.00446768
pet	d98	CD8	pp65	+	-	+	-	TRUE	0.193131		pet	d98	CD4	pp65	-	-	-	-	+	TRUE	0		pet	pp65	CD8	d98	2	TRUE	4.922		pro	pp65	CD4	6mo	2	TRUE	0.522301
pet	d98	CD8	pp65	+	-	+	+	TRUE	0		pet	d98	CD4	pp65	-	-	-	+	+	TRUE	0		pet	pp65	CD8	d98	3	TRUE	1.15229		pro	pp65	CD4	6mo	3	TRUE	0.253503
pet	d98	CD8	pp65	+	+	-	-	TRUE	0.0587791		pet	d98	CD4	pp65	-	-	+	-	-	TRUE	0.0156556		pet	pp65	CD8	d98	4	TRUE	0.102057		pro	pp65	CD4	6mo	4	TRUE	0.0401526
pet	d98	CD8	pp65	+	+	-	+	TRUE	0.016794		pet	d98	CD4	pp65	-	-	+	-	+	TRUE	0		pet	pp65	CD8	d98	2	TRUE	2.5304		pro	pp65	CD4	6mo	5	TRUE	0
pet	d98	CD8	pp65	+	+	+	-	TRUE	0		pet	d98	CD4	pp65	-	-	+	+	-	TRUE	0		pet	pp65	CD8	d98	3	TRUE	0.122063		pro	pp65	CD4	12mo	2	TRUE	0.291529
pet	d98	CD8	pp65	+	+	+	+	TRUE	0		pet	d98	CD4	pp65	-	-	+	+	+	TRUE	0		pet	pp65	CD8	d98	4	TRUE	0.00305157		pro	pp65	CD4	12mo	3	TRUE	0.184869
pro	d98	CD8	pp65	-	-	-	+	TRUE	0		pet	d98	CD4	pp65	-	+	-	-	-	TRUE	0.243788		pet	pp65	CD8	6mo	2	TRUE	5.37358		pro	pp65	CD4	12mo	4	TRUE	0.0255868
pro	d98	CD8	pp65	-	-	+	+	TRUE	0		pet	d98	CD4	pp65	-	+	-	-	+	TRUE	0.023596		pet	pp65	CD8	6mo	3	TRUE	1.78229		pro	pp65	CD4	12mo	5	TRUE	0.00431276
pro	d98	CD8	pp65	-	+	-	-	TRUE	0.0225496		pet	d98	CD4	pp65	-	+	-	+	-	TRUE	0.00782779		pet	pp65	CD8	6mo	4	TRUE	0		pet	pp65	CD4	d98	2	TRUE	0.0282453
pro	d98	CD8	pp65	-	+	-	+	TRUE	0		pet	d98	CD4	pp65	-	+	-	+	+	TRUE	0.017697		pet	pp65	CD8	12mo	2	TRUE	0.912439		pet	pp65	CD4	d98	3	TRUE	0.0174252
pro	d98	CD8	pp65	-	+	+	-	TRUE	0.0158566		pet	d98	CD4	pp65	-	+	+	-	-	TRUE	0.000964		pet	pp65	CD8	12mo	3	TRUE	0.0838399		pet	pp65	CD4	d98	4	TRUE	0.00355332
pro	d98	CD8	pp65	-	+	+	+	TRUE	0		pet	d98	CD4	pp65	-	+	+	-	+	TRUE	0		pet	pp65	CD8	12mo	4	TRUE	0		pet	pp65	CD4	d98	5	TRUE	0
pro	d98	CD8	pp65	+	-	-	-	TRUE	0.00751654		pet	d98	CD4	pp65	-	+	+	+	-	TRUE	0		pro	pp65	CD8	d98	2	TRUE	17.1648		pet	pp65	CD4	12mo	2	TRUE	0.035416
pro	d98	CD8	pp65	+	-	-	+	TRUE	0		pet	d98	CD4	pp65	-	+	+	+	+	TRUE	0		pro	pp65	CD8	d98	3	TRUE	1.5889		pet	pp65	CD4	12mo	3	TRUE	0.0177699
pro	d98	CD8	pp65	+	-	+	-	TRUE	0.0680606		pet	d98	CD4	pp65	+	-	-	-	-	TRUE	0.0920047		pro	pp65	CD8	d98	4	TRUE	0.0630517		pet	pp65	CD4	12mo	4	TRUE	0
pro	d98	CD8	pp65	+	-	+	+	TRUE	0		pet	d98	CD4	pp65	+	-	-	-	+	TRUE	0		pro	pp65	CD8	6mo	2	TRUE	27.7879		pet	pp65	CD4	12mo	5	TRUE	0
pro	d98	CD8	pp65	+	+	-	-	TRUE	0		pet	d98	CD4	pp65	+	-	-	+	-	TRUE	0		pro	pp65	CD8	6mo	3	TRUE	9.64425		pro	pp65	CD4	12mo	2	TRUE	0.0402349
pro	d98	CD8	pp65	+	+	-	+	TRUE	0		pet	d98	CD4	pp65	+	-	-	+	+	TRUE	0		pro	pp65	CD8	6mo	4	TRUE	0.726864		pro	pp65	CD4	12mo	3	TRUE	0.0109327
pro	d98	CD8	pp65	+	+	+	-	TRUE	0		pet	d98	CD4	pp65	+	-	+	-	-	TRUE	0.00589901		pro	pp65	CD8	12mo	2	TRUE	11.9201		pro	pp65	CD4	12mo	4	TRUE	0.00907342
pro	d98	CD8	pp65	+	+	+	+	TRUE	0		pet	d98	CD4	pp65	+	-	+	-	+	TRUE	0		pro	pp65	CD8	12mo	3	TRUE	3.40663		pro	pp65	CD4	12mo	5	TRUE	0
pet	d98	CD8	pp65	-	-	-	+	TRUE	0.00306626		pet	d98	CD4	pp65	+	-	+	+	-	TRUE	0		pro	pp65	CD8	12mo	4	TRUE	0.075703		pro	pp65	CD4	6mo	2	TRUE	0.143062
pet	d98	CD8	pp65	-	-	+	+	TRUE	0		pet	d98	CD4	pp65	+	-	+	+	+	TRUE	0		pro	pp65	CD8	12mo	2	TRUE	0.450998		pro	pp65	CD4	6mo	3	TRUE	0.0613121
pet	d98	CD8	pp65	-	+	-	-	TRUE	0		pet	d98	CD4	pp65	+	+	-	-	-	TRUE	0.0412931		pro	pp65	CD8	12mo	3	TRUE	0.0932836		pro	pp65	CD4	6mo	4	TRUE	0.0204374
pet	d98	CD8	pp65	-	+	-	+	TRUE	0		pet	d98	CD4	pp65	+	+	-	-	+	TRUE	0.00589901		pro	pp65	CD8	12mo	4	TRUE	0		pro	pp65	CD4	6mo	5	TRUE	0
pet	d98	CD8	pp65	-	+	+	-	TRUE	0.00613252		pet	d98	CD4	pp65	+	+	-	+	-	TRUE	0.00589901		pro	pp65	CD8	6mo	2	TRUE	0.00342048		pro	pp65	CD4	12mo	2	TRUE	0.0830479
pet	d98	CD8	pp65	-	+	+	+	TRUE	0		pet	d98	CD4	pp65	+	+	-	+	+	TRUE	0		pro	pp65	CD8	6mo	3	TRUE	0		pro	pp65	CD4	12mo	3	TRUE	0.0622859
pet	d98	CD8	pp65	+	-	-	-	TRUE	0.0860321		pet	d98	CD4	pp65	+	+	+	-	-	TRUE	0.00589901		pro	pp65	CD8	6mo	4	TRUE	0		pro	pp65	CD4	12mo	4	TRUE	0.0519049
pet	d98	CD8	pp65	+	-	-	+	TRUE	0		pet	d98	CD4	pp65	+	+	+	-	+	TRUE	0.00589901		pro	pp65	CD8	d98	2	TRUE	1.56953		pro	pp65	CD4	12mo	5	TRUE	0
pet	d98	CD8	pp65	+	-	+	-	TRUE	0.225999		pet	d98	CD4	pp65	+	+	+	+	-	TRUE	0		pro	pp65	CD8	d98	3	TRUE	0.338448		pet	pp65	CD4	d98	2	TRUE	0.600446
pet	d98	CD8	pp65	+	-	+	+	TRUE	0.00306626		pet	d98	CD4	pp65	+	+	+	+	+	TRUE	0		pro	pp65	CD8	d98	4	TRUE	0		pet	pp65	CD4	d98	3	TRUE	0.325956
pet	d98	CD8	pp65	+	+	-	-	TRUE	0.00613252		pet	d98	CD4	pp65	-	-	-	-	+	TRUE	0		pet	pp65	CD8	d98	2	TRUE	3.65771		pet	pp65	CD4	d98	4	TRUE	0.1544
pet	d98	CD8	pp65	+	+	-	+	TRUE	0		pet	d98	CD4	pp65	-	-	-	+	+	TRUE	0		pet	pp65	CD8	d98	3	TRUE	3.36441		pet	pp65	CD4	d98	5	TRUE	0
pet	d98	CD8	pp65	+	+	+	-	TRUE	0.00306626		pet	d98	CD4	pp65	-	-	+	-	-	TRUE	0.0625687		pet	pp65	CD8	d98	4	TRUE	0.583556		pro	pp65	CD4	d98	2	TRUE	0.232465
pet	d98	CD8	pp65	+	+	+	+	TRUE	0		pet	d98	CD4	pp65	-	-	+	-	+	TRUE	0		pet	pp65	CD8	d98	2	TRUE	7.43586		pro	pp65	CD4	d98	3	TRUE	0.200641
pet	d98	CD8	pp65	-	-	-	+	TRUE	0		pet	d98	CD4	pp65	-	-	+	+	-	TRUE	0.00675461		pet	pp65	CD8	d98	3	TRUE	0.976396		pro	pp65	CD4	d98	4	TRUE	0.14875
pet	d98	CD8	pp65	-	-	+	+	TRUE	0		pet	d98	CD4	pp65	-	-	+	+	+	TRUE	0		pet	pp65	CD8	d98	4	TRUE	0.0657505		pro	pp65	CD4	d98	5	TRUE	0.0377777
pet	d98	CD8	pp65	-	+	-	-	TRUE	0		pet	d98	CD4	pp65	-	+	-	-	-	TRUE	0.0145039		pet	pp65	CD8	6mo	2	TRUE	6.03294		pet	pp65	CD4	d98	2	TRUE	0.0995471
pet	d98	CD8	pp65	-	+	-	+	TRUE	0		pet	d98	CD4	pp65	-	+	-	-	+	TRUE	0.00194541		pet	pp65	CD8	6mo	3	TRUE	1.59411		pet	pp65	CD4	d98	3	TRUE	0.0486263
pet	d98	CD8	pp65	-	+	+	-	TRUE	0		pet	d98	CD4	pp65	-	+	-	+	-	TRUE	0.0145363		pet	pp65	CD8	6mo	4	TRUE	0		pet	pp65	CD4	d98	4	TRUE	0.0110514
pet	d98	CD8	pp65	-	+	+	+	TRUE	0		pet	d98	CD4	pp65	-	+	-	+	+	TRUE	0.00291812		pet	pp65	CD8	12mo	2	TRUE	3.35336		pet	pp65	CD4	d98	5	TRUE	0
pet	d98	CD8	pp65	+	-	-	-	TRUE	0.629058		pet	d98	CD4	pp65	-	+	+	-	-	TRUE	0.00291812		pet	pp65	CD8	12mo	3	TRUE	2.11898		pet	pp65	CD4	6mo	2	TRUE	0.08933
pet	d98	CD8	pp65	+	-	-	+	TRUE	0.263799		pet	d98	CD4	pp65	-	+	+	-	+	TRUE	0		pet	pp65	CD8	12mo	4	TRUE	0.0747384		pet	pp65	CD4	6mo	3	TRUE	0.0158378
pet	d98	CD8	pp65	+	-	+	-	TRUE	3.27117		pet	d98	CD4	pp65	-	+	+	+	-	TRUE	0		pro	pp65	CD8	6mo	2	TRUE	0.0499438		pet	pp65	CD4	6mo	4	TRUE	0.00778816
pet	d98	CD8	pp65	+	-	+	+	TRUE	1.74616		pet	d98	CD4	pp65	-	+	+	+	+	TRUE	0		pro	pp65	CD8	6mo	3	TRUE	0		pet	pp65	CD4	6mo	5	TRUE	0
pet	d98	CD8	pp65	+	+	-	-	TRUE	0.101461		pet	d98	CD4	pp65	+	-	-	-	-	TRUE	0.145264		pro	pp65	CD8	6mo	4	TRUE	0		pet	pp65	CD4	d98	2	TRUE	0.0724998
pet	d98	CD8	pp65	+	+	-	+	TRUE	0.0608766		pet	d98	CD4	pp65	+	-	-	-	+	TRUE	0.000946		pet	pp65	CD8	d98	2	TRUE	0.137102		pet	pp65	CD4	d98	3	TRUE	0.00885476
pet	d98	CD8	pp65	+	+	+	-	TRUE	0.0405844		pet	d98	CD4	pp65	+	-	-	+	-	TRUE	0.0144819		pet	pp65	CD8	d98	3	TRUE	0		pet	pp65	CD4	d98	4	TRUE	0.00204653
pet	d98	CD8	pp65	+	+	+	+	TRUE	0.162338		pet	d98	CD4	pp65	+	-	-	+	+	TRUE	0		pet	pp65	CD8	d98	4	TRUE	0		pet	pp65	CD4	d98	5	TRUE	0.00137787
pro	d98	CD8	pp65	-	-	-	+	TRUE	0		pet	d98	CD4	pp65	+	-	+	-	-	TRUE	0.040582		pet	pp65	CD8	6mo	2	TRUE	1.38842		pet	pp65	CD4	6mo	2	TRUE	0.0777818
pro	d98	CD8	pp65	-	-	+	+	TRUE	0		pet	d98	CD4	pp65	+	-	+	-	+	TRUE	0.00389082		pet	pp65	CD8	6mo	3	TRUE	0.250352		pet	pp65	CD4	6mo	3	TRUE	0.0441786
pro	d98	CD8	pp65	-	+	-	-	TRUE	0.00484308		pet	d98	CD4	pp65	+	-	+	+	-	TRUE	0		pet	pp65	CD8	6mo	4	TRUE	0.0225293		pet	pp65	CD4	6mo	4	TRUE	0.0210264
pro	d98	CD8	pp65	-	+	-	+	TRUE	0		pet	d98	CD4	pp65	+	-	+	+	+	TRUE	0		pet	pp65	CD8	12mo	2	TRUE	0.955434		pet	pp65	CD4	6mo	5	TRUE	0
pro	d98	CD8	pp65	-	+	+	-	TRUE	0.000248		pet	d98	CD4	pp65	+	+	-	-	-	TRUE	0.0213995		pet	pp65	CD8	12mo	3	TRUE	0.491842		pet	pp65	CD4	d98	2	TRUE	0.0783853
pro	d98	CD8	pp65	-	+	+	+	TRUE	0		pet	d98	CD4	pp65	+	+	-	-	+	TRUE	0.0106998		pet	pp65	CD8	12mo	4	TRUE	0.0148736		pet	pp65	CD4	d98	3	TRUE	0.039
pro	d98	CD8	pp65	+	-	-	-	TRUE	0.0535215		pet	d98	CD4	pp65	+	+	-	+	-	TRUE	0.0515534		pet	pp65	CD8	d98	2	TRUE	1.18658		pet	pp65	CD4	d98	4	TRUE	0.0179506
pro	d98	CD8	pp65	+	-	-	+	TRUE	0.00484308		pet	d98	CD4	pp65	+	+	-	+	+	TRUE	0.0233449		pet	pp65	CD8	d98	3	TRUE	0.0759193		pet	pp65	CD4	d98	5	TRUE	0
pro	d98	CD8	pp65	+	-	+	-	TRUE	2.31131		pet	d98	CD4	pp65	+	+	+	-	-	TRUE	0.00194541		pet	pp65	CD8	d98	4	TRUE	0		pet	pp65	CD4	d98	2	TRUE	0.102557
pro	d98	CD8	pp65	+	-	+	+	TRUE	0.431034		pet	d98	CD4	pp65	+	+	+	-	+	TRUE	0.000973		pet	pp65	CD8	d98	2	TRUE	0.577707		pet	pp65	CD4	d98	3	TRUE	0.0494087
pro	d98	CD8	pp65	+	+	-	-	TRUE	0.0242154		pet	d98	CD4	pp65	+	+	+	+	-	TRUE	0		pet	pp65	CD8	d98	3	TRUE	0.0270295		pet	pp65	CD4	d98	4	TRUE	0.0127265
pro	d98	CD8	pp65	+	+	-	+	TRUE	0.00968617		pet	d98	CD4	pp65	+	+	+	+	+	TRUE	0.00583624		pet	pp65	CD8	d98	4	TRUE	0		pet	pp65	CD4	d98	5	TRUE	0
pro	d98	CD8	pp65	+	+	+	-	TRUE	0.12592		pet	d98	CD4	pp65	-	-	-	-	+	TRUE	0		pet	pp65	CD8	6mo	2	TRUE	1.9509		pet	pp65	CD4	6mo	2	TRUE	0.0911993
pro	d98	CD8	pp65	+	+	+	+	TRUE	0.101705		pet	d98	CD4	pp65	-	-	-	+	+	TRUE	0		pet	pp65	CD8	6mo	3	TRUE	0.0436237		pet	pp65	CD4	6mo	3	TRUE	0.113999
pet	d98	CD8	pp65	-	-	-	+	TRUE	0		pet	d98	CD4	pp65	-	-	+	-	-	TRUE	0.107167		pet	pp65	CD8	6mo	4	TRUE	0		pet	pp65	CD4	6mo	4	TRUE	0.00759994
pet	d98	CD8	pp65	-	-	+	+	TRUE	0		pet	d98	CD4	pp65	-	-	+	-	+	TRUE	0.00428669		pet	pp65	CD8	12mo	2	TRUE	2.33278		pet	pp65	CD4	6mo	5	TRUE	0
pet	d98	CD8	pp65	-	+	-	-	TRUE	0.00771248		pet	d98	CD4	pp65	-	-	+	+	-	TRUE	0.00428669		pet	pp65	CD8	12mo	3	TRUE	0.197954		pro	pp65	CD4	d98	2	TRUE	0.164507
pet	d98	CD8	pp65	-	+	-	+	TRUE	0		pet	d98	CD4	pp65	-	-	+	+	+	TRUE	0		pet	pp65	CD8	12mo	4	TRUE	0.00238498		pro	pp65	CD4	d98	3	TRUE	0.038145
pet	d98	CD8	pp65	-	+	+	-	TRUE	0.0199448		pet	d98	CD4	pp65	-	+	-	-	-	TRUE	0.0236609		pro	pp65	CD8	d98	2	TRUE	2.74074		pro	pp65	CD4	d98	4	TRUE	0.0140534
pet	d98	CD8	pp65	-	+	+	+	TRUE	0		pet	d98	CD4	pp65	-	+	-	-	+	TRUE	0		pro	pp65	CD8	d98	3	TRUE	0.032144		pro	pp65	CD4	d98	5	TRUE	0
pet	d98	CD8	pp65	+	-	-	-	TRUE	0.99943		pet	d98	CD4	pp65	-	+	-	+	-	TRUE	0		pro	pp65	CD8	d98	4	TRUE	0		pro	pp65	CD4	6mo	2	TRUE	0.483566
pet	d98	CD8	pp65	+	-	-	+	TRUE	0.015425		pet	d98	CD4	pp65	-	+	-	+	+	TRUE	0		pro	pp65	CD8	12mo	2	TRUE	0.67889		pro	pp65	CD4	6mo	3	TRUE	0.270504
pet	d98	CD8	pp65	+	-	+	-	TRUE	6.76011		pet	d98	CD4	pp65	-	+	+	-	-	TRUE	0		pro	pp65	CD8	12mo	3	TRUE	0.823784		pro	pp65	CD4	6mo	4	TRUE	0.111808
pet	d98	CD8	pp65	+	-	+	+	TRUE	0.439611		pet	d98	CD4	pp65	-	+	+	-	+	TRUE	0		pro	pp65	CD8	12mo	4	TRUE	0.07921		pro	pp65	CD4	6mo	5	TRUE	0.00360672
pet	d98	CD8	pp65	+	+	-	-	TRUE	0.0539874		pet	d98	CD4	pp65	-	+	+	+	-	TRUE	0		pet	pp65	CD8	6mo	2	TRUE	0.366811		pro	pp65	CD4	12mo	2	TRUE	0.343562
pet	d98	CD8	pp65	+	+	-	+	TRUE	0		pet	d98	CD4	pp65	-	+	+	+	+	TRUE	0		pet	pp65	CD8	6mo	3	TRUE	0.0177354		pro	pp65	CD4	12mo	3	TRUE	0.222811
pet	d98	CD8	pp65	+	+	+	-	TRUE	0.0771248		pet	d98	CD4	pp65	+	-	-	-	-	TRUE	0.0169376		pet	pp65	CD8	6mo	4	TRUE	0		pro	pp65	CD4	12mo	4	TRUE	0.073046
pet	d98	CD8	pp65	+	+	+	+	TRUE	0.015425		pet	d98	CD4	pp65	+	-	-	-	+	TRUE	0		pet	pp65	CD8	12mo	2	TRUE	0.559312		pro	pp65	CD4	12mo	5	TRUE	0
pet	d98	CD8	pp65	-	-	-	+	TRUE	0		pet	d98	CD4	pp65	+	-	-	+	-	TRUE	0.00428669		pet	pp65	CD8	12mo	3	TRUE	0.0235161		pro	pp65	CD4	12mo	2	TRUE	0.197449
pet	d98	CD8	pp65	-	-	+	+	TRUE	0		pet	d98	CD4	pp65	+	-	-	+	+	TRUE	0		pet	pp65	CD8	12mo	4	TRUE	0		pro	pp65	CD4	12mo	3	TRUE	0.103507
pet	d98	CD8	pp65	-	+	-	-	TRUE	0		pet	d98	CD4	pp65	+	-	+	-	-	TRUE	0.00651413		pro	pp65	CD8	6mo	2	TRUE	0.0395974		pro	pp65	CD4	12mo	4	TRUE	0.033604
pet	d98	CD8	pp65	-	+	-	+	TRUE	0		pet	d98	CD4	pp65	+	-	+	-	+	TRUE	0.00428669		pro	pp65	CD8	6mo	3	TRUE	0		pro	pp65	CD4	12mo	5	TRUE	0
pet	d98	CD8	pp65	-	+	+	-	TRUE	0.00144512		pet	d98	CD4	pp65	+	-	+	+	-	TRUE	0		pro	pp65	CD8	6mo	4	TRUE	0		pet	pp65	CD4	d98	2	TRUE	0.186918
pet	d98	CD8	pp65	-	+	+	+	TRUE	0		pet	d98	CD4	pp65	+	-	+	+	+	TRUE	0		pro	pp65	CD8	12mo	2	TRUE	0.401903		pet	pp65	CD4	d98	3	TRUE	0.0520412
pet	d98	CD8	pp65	+	-	-	-	TRUE	0.166385		pet	d98	CD4	pp65	+	+	-	-	-	TRUE	0		pro	pp65	CD8	12mo	3	TRUE	0.0953491		pet	pp65	CD4	d98	4	TRUE	0.0415324
pet	d98	CD8	pp65	+	-	-	+	TRUE	0.00299989		pet	d98	CD4	pp65	+	+	-	-	+	TRUE	0		pro	pp65	CD8	12mo	4	TRUE	0		pet	pp65	CD4	d98	5	TRUE	0.00830648
pet	d98	CD8	pp65	+	-	+	-	TRUE	1.92294		pet	d98	CD4	pp65	+	+	-	+	-	TRUE	0.00428669		pet	pp65	CD8	d98	2	TRUE	0.106353		pet	pp65	CD4	d98	2	TRUE	0.101789
pet	d98	CD8	pp65	+	-	+	+	TRUE	0.0359987		pet	d98	CD4	pp65	+	+	-	+	+	TRUE	0		pet	pp65	CD8	d98	3	TRUE	0		pet	pp65	CD4	d98	3	TRUE	0.050722
pet	d98	CD8	pp65	+	+	-	-	TRUE	0.00149995		pet	d98	CD4	pp65	+	+	+	-	-	TRUE	0.00428669		pet	pp65	CD8	d98	4	TRUE	0		pet	pp65	CD4	d98	4	TRUE	0.00792531
pet	d98	CD8	pp65	+	+	-	+	TRUE	0		pet	d98	CD4	pp65	+	+	+	-	+	TRUE	0.00428669		pet	pp65	CD8	6mo	2	TRUE	0.461701		pet	pp65	CD4	d98	5	TRUE	0
pet	d98	CD8	pp65	+	+	+	-	TRUE	0.0209993		pet	d98	CD4	pp65	+	+	+	+	-	TRUE	0		pet	pp65	CD8	6mo	3	TRUE	0.0100972		pet	pp65	CD4	6mo	2	TRUE	0.299973
pet	d98	CD8	pp65	+	+	+	+	TRUE	0.00299989		pet	d98	CD4	pp65	+	+	+	+	+	TRUE	0		pet	pp65	CD8	6mo	4	TRUE	0		pet	pp65	CD4	6mo	3	TRUE	0.354513
pet	d98	CD8	pp65	-	-	-	+	TRUE	0		pro	d98	CD4	pp65	-	-	-	-	+	TRUE	0		pet	pp65	CD8	12mo	2	TRUE	0.347856		pet	pp65	CD4	6mo	4	TRUE	0.136351
pet	d98	CD8	pp65	-	-	+	+	TRUE	0.00226793		pro	d98	CD4	pp65	-	-	-	+	+	TRUE	0		pet	pp65	CD8	12mo	3	TRUE	0.0249833		pet	pp65	CD4	6mo	5	TRUE	0.0545405
pet	d98	CD8	pp65	-	+	-	-	TRUE	0.00787431		pro	d98	CD4	pp65	-	-	+	-	-	TRUE	0.0213041		pet	pp65	CD8	12mo	4	TRUE	0		pet	pp65	CD4	12mo	2	TRUE	0.24983
pet	d98	CD8	pp65	-	+	-	+	TRUE	0		pro	d98	CD4	pp65	-	-	+	-	+	TRUE	0		pet	pp65	CD8	6mo	2	TRUE	1.17234		pet	pp65	CD4	12mo	3	TRUE	0.484027
pet	d98	CD8	pp65	-	+	+	-	TRUE	0.0256609		pro	d98	CD4	pp65	-	-	+	+	-	TRUE	0.0873756		pet	pp65	CD8	6mo	3	TRUE	0.00487033		pet	pp65	CD4	12mo	4	TRUE	0.266215
pet	d98	CD8	pp65	-	+	+	+	TRUE	0.00226793		pro	d98	CD4	pp65	-	-	+	+	+	TRUE	0		pet	pp65	CD8	6mo	4	TRUE	0		pet	pp65	CD4	12mo	5	TRUE	0.0968054
pet	d98	CD8	pp65	+	-	-	-	TRUE	0.581662		pro	d98	CD4	pp65	-	+	-	-	-	TRUE	0.330968		pet	pp65	CD8	12mo	2	TRUE	0.118584		pro	pp65	CD4	6mo	2	TRUE	0.316581
pet	d98	CD8	pp65	+	-	-	+	TRUE	0.0430907		pro	d98	CD4	pp65	-	+	-	-	+	TRUE	0		pet	pp65	CD8	12mo	3	TRUE	0.0033413		pro	pp65	CD4	6mo	3	TRUE	0
pet	d98	CD8	pp65	+	-	+	-	TRUE	4.78521		pro	d98	CD4	pp65	-	+	-	+	-	TRUE	0.00264774		pet	pp65	CD8	12mo	4	TRUE	0		pro	pp65	CD4	6mo	4	TRUE	0
pet	d98	CD8	pp65	+	-	+	+	TRUE	1.075		pro	d98	CD4	pp65	-	+	-	+	+	TRUE	0		pet	pp65	CD8	d98	2	TRUE	0.207299		pro	pp65	CD4	6mo	5	TRUE	0
pet	d98	CD8	pp65	+	+	-	-	TRUE	0.0657701		pro	d98	CD4	pp65	-	+	+	-	-	TRUE	0		pet	pp65	CD8	d98	3	TRUE	0		pet	pp65	CD4	6mo	2	TRUE	0.18215
pet	d98	CD8	pp65	+	+	-	+	TRUE	0.0113397		pro	d98	CD4	pp65	-	+	+	-	+	TRUE	0		pet	pp65	CD8	d98	4	TRUE	0		pet	pp65	CD4	6mo	3	TRUE	0.198168
pet	d98	CD8	pp65	+	+	+	-	TRUE	0.0636806		pro	d98	CD4	pp65	-	+	+	+	-	TRUE	0		pet	pp65	CD8	6mo	2	TRUE	2.82007		pet	pp65	CD4	6mo	4	TRUE	0.158792
pet	d98	CD8	pp65	+	+	+	+	TRUE	0.102057		pro	d98	CD4	pp65	-	+	+	+	+	TRUE	0		pet	pp65	CD8	6mo	3	TRUE	0.240757		pet	pp65	CD4	6mo	5	TRUE	0.0118273
pet	d98	CD8	pp65	-	-	-	+	TRUE	0		pro	d98	CD4	pp65	+	-	-	-	-	TRUE	0.0174905		pet	pp65	CD8	6mo	4	TRUE	0.00214961		pet	pp65	CD4	12mo	2	TRUE	0.117325
pet	d98	CD8	pp65	-	-	+	+	TRUE	0		pro	d98	CD4	pp65	+	-	-	-	+	TRUE	0		pet	pp65	CD8	12mo	2	TRUE	4.10195		pet	pp65	CD4	12mo	3	TRUE	0.208294
pet	d98	CD8	pp65	-	+	-	-	TRUE	0.0188661		pro	d98	CD4	pp65	+	-	-	+	-	TRUE	0.00102776		pet	pp65	CD8	12mo	3	TRUE	1.57496		pet	pp65	CD4	12mo	4	TRUE	0.263864
pet	d98	CD8	pp65	-	+	-	+	TRUE	0		pro	d98	CD4	pp65	+	-	-	+	+	TRUE	0		pet	pp65	CD8	12mo	4	TRUE	0.0209196		pet	pp65	CD4	12mo	5	TRUE	0.026925
pet	d98	CD8	pp65	-	+	+	-	TRUE	0.0209581		pro	d98	CD4	pp65	+	-	+	-	-	TRUE	0		pro	pp65	CD8	d98	2	TRUE	8.19611		pet	pp65	CD4	d98	2	TRUE	0.400035
pet	d98	CD8	pp65	-	+	+	+	TRUE	0.00305157		pro	d98	CD4	pp65	+	-	+	-	+	TRUE	0		pro	pp65	CD8	d98	3	TRUE	3.69984		pet	pp65	CD4	d98	3	TRUE	0.115183
pet	d98	CD8	pp65	+	-	-	-	TRUE	0.208745		pro	d98	CD4	pp65	+	-	+	+	-	TRUE	0		pro	pp65	CD8	d98	4	TRUE	0.725707		pet	pp65	CD4	d98	4	TRUE	0.0167529
pet	d98	CD8	pp65	+	-	-	+	TRUE	0.00305157		pro	d98	CD4	pp65	+	-	+	+	+	TRUE	0		pro	pp65	CD8	6mo	2	TRUE	4.0748		pet	pp65	CD4	d98	5	TRUE	0
pet	d98	CD8	pp65	+	-	+	-	TRUE	2.48808		pro	d98	CD4	pp65	+	+	-	-	-	TRUE	0.00102776		pro	pp65	CD8	6mo	3	TRUE	0.474255		pro	pp65	CD4	d98	2	TRUE	0.605109
pet	d98	CD8	pp65	+	-	+	+	TRUE	0.0793409		pro	d98	CD4	pp65	+	+	-	-	+	TRUE	0		pro	pp65	CD8	6mo	4	TRUE	0		pro	pp65	CD4	d98	3	TRUE	0.636144
pet	d98	CD8	pp65	+	+	-	-	TRUE	0.0183094		pro	d98	CD4	pp65	+	+	-	+	-	TRUE	0		pro	pp65	CD8	12mo	2	TRUE	3.22491		pro	pp65	CD4	d98	4	TRUE	0.305056
pet	d98	CD8	pp65	+	+	-	+	TRUE	0		pro	d98	CD4	pp65	+	+	-	+	+	TRUE	0		pro	pp65	CD8	12mo	3	TRUE	0.343586		pro	pp65	CD4	d98	5	TRUE	0.0125366
pet	d98	CD8	pp65	+	+	+	-	TRUE	0.0396704		pro	d98	CD4	pp65	+	+	+	-	-	TRUE	0		pro	pp65	CD8	12mo	4	TRUE	0.0300075		pet	pp65	CD4	6mo	2	TRUE	0.0363702
pet	d98	CD8	pp65	+	+	+	+	TRUE	0.00305157		pro	d98	CD4	pp65	+	+	+	-	+	TRUE	0		pro	pp65	CD8	6mo	2	TRUE	7.21036		pet	pp65	CD4	6mo	3	TRUE	0.00331614
pro	d98	CD8	pp65	-	-	-	+	TRUE	0		pro	d98	CD4	pp65	+	+	+	+	-	TRUE	0		pro	pp65	CD8	6mo	3	TRUE	0.833236		pet	pp65	CD4	6mo	4	TRUE	0.00497422
pro	d98	CD8	pp65	-	-	+	+	TRUE	0		pro	d98	CD4	pp65	+	+	+	+	+	TRUE	0		pro	pp65	CD8	6mo	4	TRUE	0.0469428		pet	pp65	CD4	6mo	5	TRUE	0
pro	d98	CD8	pp65	-	+	-	-	TRUE	0.00141339		pet	d98	CD4	pp65	-	-	-	-	+	TRUE	4.74e-05		pro	pp65	CD8	12mo	2	TRUE	0.921733		pet	pp65	CD4	12mo	2	TRUE	0.0433011
pro	d98	CD8	pp65	-	+	-	+	TRUE	0		pet	d98	CD4	pp65	-	-	-	+	+	TRUE	0		pro	pp65	CD8	12mo	3	TRUE	0.434763		pet	pp65	CD4	12mo	3	TRUE	0.0150943
pro	d98	CD8	pp65	-	+	+	-	TRUE	0		pet	d98	CD4	pp65	-	-	+	-	-	TRUE	0.0126391		pro	pp65	CD8	12mo	4	TRUE	0.0179284		pet	pp65	CD4	12mo	4	TRUE	0.0067086
pro	d98	CD8	pp65	-	+	+	+	TRUE	0		pet	d98	CD4	pp65	-	-	+	-	+	TRUE	0		pro	pp65	CD8	6mo	2	TRUE	8.06952		pet	pp65	CD4	12mo	5	TRUE	0
pro	d98	CD8	pp65	+	-	-	-	TRUE	1.95672		pet	d98	CD4	pp65	-	-	+	+	-	TRUE	0		pro	pp65	CD8	6mo	3	TRUE	0.0654945		pro	pp65	CD4	12mo	2	TRUE	0.0463621
pro	d98	CD8	pp65	+	-	-	+	TRUE	0.0126103		pet	d98	CD4	pp65	-	-	+	+	+	TRUE	0		pro	pp65	CD8	6mo	4	TRUE	0		pro	pp65	CD4	12mo	3	TRUE	0.0670585
pro	d98	CD8	pp65	+	-	+	-	TRUE	17.0828		pet	d98	CD4	pp65	-	+	-	-	-	TRUE	0.110737		pro	pp65	CD8	12mo	2	TRUE	1.92719		pro	pp65	CD4	12mo	4	TRUE	0.170541
pro	d98	CD8	pp65	+	-	+	+	TRUE	1.18537		pet	d98	CD4	pp65	-	+	-	-	+	TRUE	0.00344869		pro	pp65	CD8	12mo	3	TRUE	0.128163		pro	pp65	CD4	12mo	5	TRUE	0.0310447
pro	d98	CD8	pp65	+	+	-	-	TRUE	0.0693569		pet	d98	CD4	pp65	-	+	-	+	-	TRUE	0.00517304		pro	pp65	CD8	12mo	4	TRUE	0		pro	pp65	CD4	6mo	2	TRUE	0.318178
pro	d98	CD8	pp65	+	+	-	+	TRUE	0		pet	d98	CD4	pp65	-	+	-	+	+	TRUE	0		pet	pp65	CD8	d98	2	TRUE	0.692092		pro	pp65	CD4	6mo	3	TRUE	0.199913
pro	d98	CD8	pp65	+	+	+	-	TRUE	0.403531		pet	d98	CD4	pp65	-	+	+	-	-	TRUE	0.00864542		pet	pp65	CD8	d98	3	TRUE	0.0566251		pro	pp65	CD4	6mo	4	TRUE	0.0697642
pro	d98	CD8	pp65	+	+	+	+	TRUE	0.0630517		pet	d98	CD4	pp65	-	+	+	-	+	TRUE	0		pet	pp65	CD8	d98	4	TRUE	0.018875		pro	pp65	CD4	6mo	5	TRUE	0.0139528
pet	d98	CD8	pp65	-	-	-	+	TRUE	0		pet	d98	CD4	pp65	-	+	+	+	-	TRUE	0		pet	pp65	CD8	6mo	2	TRUE	5.71164		pro	pp65	CD4	12mo	2	TRUE	0.0868282
pet	d98	CD8	pp65	-	-	+	+	TRUE	0.00978027		pet	d98	CD4	pp65	-	+	+	+	+	TRUE	0		pet	pp65	CD8	6mo	3	TRUE	1.65709		pro	pp65	CD4	12mo	3	TRUE	0.117172
pet	d98	CD8	pp65	-	+	-	-	TRUE	0.242536		pet	d98	CD4	pp65	+	-	-	-	-	TRUE	0.113615		pet	pp65	CD8	6mo	4	TRUE	0.0741608		pro	pp65	CD4	12mo	4	TRUE	0.0614286
pet	d98	CD8	pp65	-	+	-	+	TRUE	0		pet	d98	CD4	pp65	+	-	-	-	+	TRUE	0.00181912		pet	pp65	CD8	12mo	2	TRUE	5.09021		pro	pp65	CD4	12mo	5	TRUE	0.00767857
pet	d98	CD8	pp65	-	+	+	-	TRUE	0.377489		pet	d98	CD4	pp65	+	-	-	+	-	TRUE	0.0087402		pet	pp65	CD8	12mo	3	TRUE	2.23758		pet	pp65	CD4	d98	2	TRUE	0.299911
pet	d98	CD8	pp65	-	+	+	+	TRUE	0		pet	d98	CD4	pp65	+	-	-	+	+	TRUE	0		pet	pp65	CD8	12mo	4	TRUE	0.136226		pet	pp65	CD4	d98	3	TRUE	0.0927644
pet	d98	CD8	pp65	+	-	-	-	TRUE	0.576355		pet	d98	CD4	pp65	+	-	+	-	-	TRUE	0.0276369		pet	pp65	CD8	d98	2	TRUE	0.544922		pet	pp65	CD4	d98	4	TRUE	0.0118423
pet	d98	CD8	pp65	+	-	-	+	TRUE	0.143444		pet	d98	CD4	pp65	+	-	+	-	+	TRUE	0		pet	pp65	CD8	d98	3	TRUE	0.0451114		pet	pp65	CD4	d98	5	TRUE	0
pet	d98	CD8	pp65	+	-	+	-	TRUE	2.93465		pet	d98	CD4	pp65	+	-	+	+	-	TRUE	0		pet	pp65	CD8	d98	4	TRUE	0		pet	pp65	CD4	6mo	2	TRUE	0.609301
pet	d98	CD8	pp65	+	-	+	+	TRUE	3.06774		pet	d98	CD4	pp65	+	-	+	+	+	TRUE	0		pet	pp65	CD8	6mo	2	TRUE	0.644159		pet	pp65	CD4	6mo	3	TRUE	0.528159
pet	d98	CD8	pp65	+	+	-	-	TRUE	0.192345		pet	d98	CD4	pp65	+	+	-	-	-	TRUE	0.127602		pet	pp65	CD8	6mo	3	TRUE	0.0509588		pet	pp65	CD4	6mo	4	TRUE	0.382621
pet	d98	CD8	pp65	+	+	-	+	TRUE	0.0880224		pet	d98	CD4	pp65	+	+	-	-	+	TRUE	0.00862173		pet	pp65	CD8	6mo	4	TRUE	0		pet	pp65	CD4	6mo	5	TRUE	0.00141711
pet	d98	CD8	pp65	+	+	+	-	TRUE	0.208646		pet	d98	CD4	pp65	+	+	-	+	-	TRUE	0		pet	pp65	CD8	12mo	2	TRUE	1.23388		pet	pp65	CD4	12mo	2	TRUE	0.432532
pet	d98	CD8	pp65	+	+	+	+	TRUE	0.583556		pet	d98	CD4	pp65	+	+	-	+	+	TRUE	0.00172435		pet	pp65	CD8	12mo	3	TRUE	0.192454		pet	pp65	CD4	12mo	3	TRUE	0.139952
pet	d98	CD8	pp65	-	-	-	+	TRUE	0.00328753		pet	d98	CD4	pp65	+	+	+	-	-	TRUE	0.0206922		pet	pp65	CD8	12mo	4	TRUE	0		pet	pp65	CD4	12mo	4	TRUE	0.0905573
pet	d98	CD8	pp65	-	-	+	+	TRUE	0		pet	d98	CD4	pp65	+	+	+	-	+	TRUE	0.00862173		pro	pp65	CD8	12mo	2	TRUE	4.50551		pet	pp65	CD4	12mo	5	TRUE	0
pet	d98	CD8	pp65	-	+	-	-	TRUE	0.0063989		pet	d98	CD4	pp65	+	+	+	+	-	TRUE	0		pro	pp65	CD8	12mo	3	TRUE	0.0252143		pet	pp65	CD4	6mo	2	TRUE	0.19074
pet	d98	CD8	pp65	-	+	-	+	TRUE	0		pet	d98	CD4	pp65	+	+	+	+	+	TRUE	0		pro	pp65	CD8	12mo	4	TRUE	0		pet	pp65	CD4	6mo	3	TRUE	0.0831815
pet	d98	CD8	pp65	-	+	+	-	TRUE	0		pet	d98	CD4	pp65	-	-	-	-	+	TRUE	0		pet	pp65	CD8	d98	2	TRUE	0.532642		pet	pp65	CD4	6mo	4	TRUE	0.0356492
pet	d98	CD8	pp65	-	+	+	+	TRUE	0		pet	d98	CD4	pp65	-	-	-	+	+	TRUE	0		pet	pp65	CD8	d98	3	TRUE	0.043592		pet	pp65	CD4	6mo	5	TRUE	0.00396102
pet	d98	CD8	pp65	+	-	-	-	TRUE	0.779144		pet	d98	CD4	pp65	-	-	+	-	-	TRUE	0		pet	pp65	CD8	d98	4	TRUE	0		pet	pp65	CD4	12mo	2	TRUE	0.111927
pet	d98	CD8	pp65	+	-	-	+	TRUE	0.0197252		pet	d98	CD4	pp65	-	-	+	-	+	TRUE	0		pet	pp65	CD8	6mo	2	TRUE	6.88468		pet	pp65	CD4	12mo	3	TRUE	0.0635397
pet	d98	CD8	pp65	+	-	+	-	TRUE	7.36682		pet	d98	CD4	pp65	-	-	+	+	-	TRUE	0		pet	pp65	CD8	6mo	3	TRUE	4.10431		pet	pp65	CD4	12mo	4	TRUE	0.0202172
pet	d98	CD8	pp65	+	-	+	+	TRUE	0.85147		pet	d98	CD4	pp65	-	-	+	+	+	TRUE	0		pet	pp65	CD8	6mo	4	TRUE	0.15255		pet	pp65	CD4	12mo	5	TRUE	0
pet	d98	CD8	pp65	+	+	-	-	TRUE	0.0493129		pet	d98	CD4	pp65	-	+	-	-	-	TRUE	0.0700467		pet	pp65	CD8	12mo	2	TRUE	3.84168		pro	pp65	CD4	12mo	2	TRUE	0.103693
pet	d98	CD8	pp65	+	+	-	+	TRUE	0.00657505		pet	d98	CD4	pp65	-	+	-	-	+	TRUE	0.0200723		pet	pp65	CD8	12mo	3	TRUE	3.66369		pro	pp65	CD4	12mo	3	TRUE	0.0233868
pet	d98	CD8	pp65	+	+	+	-	TRUE	0.118351		pet	d98	CD4	pp65	-	+	-	+	-	TRUE	0.0299022		pet	pp65	CD8	12mo	4	TRUE	0.0247994		pro	pp65	CD4	12mo	4	TRUE	0.0136423
pet	d98	CD8	pp65	+	+	+	+	TRUE	0.0657505		pet	d98	CD4	pp65	-	+	-	+	+	TRUE	0.0301084		pet	pp65	CD8	d98	2	TRUE	0.381124		pro	pp65	CD4	12mo	5	TRUE	0.0019489
pet	d98	CD8	pp65	-	-	-	+	TRUE	0		pet	d98	CD4	pp65	-	+	+	-	-	TRUE	0		pet	pp65	CD8	d98	3	TRUE	0.176858		pro	pp65	CD4	12mo	2	TRUE	0.0544909
pet	d98	CD8	pp65	-	-	+	+	TRUE	0		pet	d98	CD4	pp65	-	+	+	-	+	TRUE	0		pet	pp65	CD8	d98	4	TRUE	0.00535934		pro	pp65	CD4	12mo	3	TRUE	0.037802
pet	d98	CD8	pp65	-	+	-	-	TRUE	0		pet	d98	CD4	pp65	-	+	+	+	-	TRUE	0		pet	pp65	CD8	6mo	2	TRUE	0.753099		pro	pp65	CD4	12mo	4	TRUE	0.0103096
pet	d98	CD8	pp65	-	+	-	+	TRUE	0		pet	d98	CD4	pp65	-	+	+	+	+	TRUE	0		pet	pp65	CD8	6mo	3	TRUE	0.202084		pro	pp65	CD4	12mo	5	TRUE	0
pet	d98	CD8	pp65	-	+	+	-	TRUE	0		pet	d98	CD4	pp65	+	-	-	-	-	TRUE	0		pet	pp65	CD8	6mo	4	TRUE	0.00702901		pet	pp65	CD4	d98	2	TRUE	0.122329
pet	d98	CD8	pp65	-	+	+	+	TRUE	0		pet	d98	CD4	pp65	+	-	-	-	+	TRUE	0		pet	pp65	CD8	12mo	2	TRUE	0.960928		pet	pp65	CD4	d98	3	TRUE	0.00264431
pet	d98	CD8	pp65	+	-	-	-	TRUE	0.103925		pet	d98	CD4	pp65	+	-	-	+	-	TRUE	0		pet	pp65	CD8	12mo	3	TRUE	0.303756		pet	pp65	CD4	d98	4	TRUE	0.00528863
pet	d98	CD8	pp65	+	-	-	+	TRUE	0		pet	d98	CD4	pp65	+	-	-	+	+	TRUE	0		pet	pp65	CD8	12mo	4	TRUE	0.00299262		pet	pp65	CD4	d98	5	TRUE	0
pet	d98	CD8	pp65	+	-	+	-	TRUE	0.137102		pet	d98	CD4	pp65	+	-	+	-	-	TRUE	0.0701842		pet	pp65	CD8	d98	2	TRUE	0.254085		pet	pp65	CD4	6mo	2	TRUE	0.128238
pet	d98	CD8	pp65	+	-	+	+	TRUE	0		pet	d98	CD4	pp65	+	-	+	-	+	TRUE	0		pet	pp65	CD8	d98	3	TRUE	0		pet	pp65	CD4	6mo	3	TRUE	0.0691668
pet	d98	CD8	pp65	+	+	-	-	TRUE	0		pet	d98	CD4	pp65	+	-	+	+	-	TRUE	0		pet	pp65	CD8	d98	4	TRUE	0		pet	pp65	CD4	6mo	4	TRUE	0.0233984
pet	d98	CD8	pp65	+	+	-	+	TRUE	0		pet	d98	CD4	pp65	+	-	+	+	+	TRUE	0		pro	pp65	CD8	6mo	2	TRUE	1.25133		pet	pp65	CD4	6mo	5	TRUE	0.00101716
pet	d98	CD8	pp65	+	+	+	-	TRUE	0		pet	d98	CD4	pp65	+	+	-	-	-	TRUE	0.371234		pro	pp65	CD8	6mo	3	TRUE	0.545161		pet	pp65	CD4	12mo	2	TRUE	0.0814826
pet	d98	CD8	pp65	+	+	+	+	TRUE	0		pet	d98	CD4	pp65	+	+	-	-	+	TRUE	0.160578		pro	pp65	CD8	6mo	4	TRUE	0.01386		pet	pp65	CD4	12mo	3	TRUE	0.0577488
pet	d98	CD8	pp65	-	-	-	+	TRUE	0		pet	d98	CD4	pp65	+	+	-	+	-	TRUE	0.0602168		pro	pp65	CD8	12mo	2	TRUE	1.56653		pet	pp65	CD4	12mo	4	TRUE	0.0394698
pet	d98	CD8	pp65	-	-	+	+	TRUE	0		pet	d98	CD4	pp65	+	+	-	+	+	TRUE	0.0401445		pro	pp65	CD8	12mo	3	TRUE	0.918826		pet	pp65	CD4	12mo	5	TRUE	0.00642532
pet	d98	CD8	pp65	-	+	-	-	TRUE	0		pet	d98	CD4	pp65	+	+	+	-	-	TRUE	0.100361		pro	pp65	CD8	12mo	4	TRUE	0.0247322		pet	pp65	CD4	d98	2	TRUE	0
pet	d98	CD8	pp65	-	+	-	+	TRUE	0		pet	d98	CD4	pp65	+	+	+	-	+	TRUE	0.170614		pet	pp65	CD8	d98	2	TRUE	0.45283		pet	pp65	CD4	d98	3	TRUE	0
pet	d98	CD8	pp65	-	+	+	-	TRUE	0.0300344		pet	d98	CD4	pp65	+	+	+	+	-	TRUE	0		pet	pp65	CD8	d98	3	TRUE	0		pet	pp65	CD4	d98	4	TRUE	0
pet	d98	CD8	pp65	-	+	+	+	TRUE	0		pet	d98	CD4	pp65	+	+	+	+	+	TRUE	0.0100361		pet	pp65	CD8	d98	4	TRUE	0		pet	pp65	CD4	d98	5	TRUE	0
pet	d98	CD8	pp65	+	-	-	-	TRUE	0.0292521		pet	d98	CD4	pp65	-	-	-	-	+	TRUE	0.00658328		pet	pp65	CD8	d98	2	TRUE	0.0348087		pet	pp65	CD4	d98	2	TRUE	0.0770445
pet	d98	CD8	pp65	+	-	-	+	TRUE	0		pet	d98	CD4	pp65	-	-	-	+	+	TRUE	0		pet	pp65	CD8	d98	3	TRUE	0.00350177		pet	pp65	CD4	d98	3	TRUE	0.0235308
pet	d98	CD8	pp65	+	-	+	-	TRUE	1.15655		pet	d98	CD4	pp65	-	-	+	-	-	TRUE	0.0459929		pet	pp65	CD8	d98	4	TRUE	0		pet	pp65	CD4	d98	4	TRUE	0
pet	d98	CD8	pp65	+	-	+	+	TRUE	0.0759193		pet	d98	CD4	pp65	-	-	+	-	+	TRUE	0		pet	pp65	CD8	d98	2	TRUE	0.667865		pet	pp65	CD4	d98	5	TRUE	0
pet	d98	CD8	pp65	+	+	-	-	TRUE	0		pet	d98	CD4	pp65	-	-	+	+	-	TRUE	0.0131666		pet	pp65	CD8	d98	3	TRUE	0.0277061		pet	pp65	CD4	d98	2	TRUE	0.161733
pet	d98	CD8	pp65	+	+	-	+	TRUE	0		pet	d98	CD4	pp65	-	-	+	+	+	TRUE	0		pet	pp65	CD8	d98	4	TRUE	0		pet	pp65	CD4	d98	3	TRUE	0.0138529
pet	d98	CD8	pp65	+	+	+	-	TRUE	0		pet	d98	CD4	pp65	-	+	-	-	-	TRUE	0.000967										pet	pp65	CD4	d98	4	TRUE	0
pet	d98	CD8	pp65	+	+	+	+	TRUE	0		pet	d98	CD4	pp65	-	+	-	-	+	TRUE	0										pet	pp65	CD4	d98	5	TRUE	0
pet	d98	CD8	pp65	-	-	-	+	TRUE	0		pet	d98	CD4	pp65	-	+	-	+	-	TRUE	0										pro	pp65	CD4	6mo	2	TRUE	0.233116
pet	d98	CD8	pp65	-	-	+	+	TRUE	0		pet	d98	CD4	pp65	-	+	-	+	+	TRUE	0										pro	pp65	CD4	6mo	3	TRUE	0.370432
pet	d98	CD8	pp65	-	+	-	-	TRUE	0.0774703		pet	d98	CD4	pp65	-	+	+	-	-	TRUE	0										pro	pp65	CD4	6mo	4	TRUE	0.276475
pet	d98	CD8	pp65	-	+	-	+	TRUE	0		pet	d98	CD4	pp65	-	+	+	-	+	TRUE	0										pro	pp65	CD4	6mo	5	TRUE	0.0197482
pet	d98	CD8	pp65	-	+	+	-	TRUE	0		pet	d98	CD4	pp65	-	+	+	+	-	TRUE	0										pro	pp65	CD4	12mo	2	TRUE	0.262898
pet	d98	CD8	pp65	-	+	+	+	TRUE	0		pet	d98	CD4	pp65	-	+	+	+	+	TRUE	0										pro	pp65	CD4	12mo	3	TRUE	0.336016
pet	d98	CD8	pp65	+	-	-	-	TRUE	0.019098		pet	d98	CD4	pp65	+	-	-	-	-	TRUE	0.811274										pro	pp65	CD4	12mo	4	TRUE	0.251306
pet	d98	CD8	pp65	+	-	-	+	TRUE	0		pet	d98	CD4	pp65	+	-	-	-	+	TRUE	0										pro	pp65	CD4	12mo	5	TRUE	0.0423549
pet	d98	CD8	pp65	+	-	+	-	TRUE	0.577707		pet	d98	CD4	pp65	+	-	-	+	-	TRUE	0.0995045										pet	pp65	CD4	d98	2	TRUE	0.0526049
pet	d98	CD8	pp65	+	-	+	+	TRUE	0		pet	d98	CD4	pp65	+	-	-	+	+	TRUE	0										pet	pp65	CD4	d98	3	TRUE	0.0223498
pet	d98	CD8	pp65	+	+	-	-	TRUE	0		pet	d98	CD4	pp65	+	-	+	-	-	TRUE	0.0470497										pet	pp65	CD4	d98	4	TRUE	0.00577784
pet	d98	CD8	pp65	+	+	-	+	TRUE	0		pet	d98	CD4	pp65	+	-	+	-	+	TRUE	0										pet	pp65	CD4	d98	5	TRUE	0
pet	d98	CD8	pp65	+	+	+	-	TRUE	0.0270295		pet	d98	CD4	pp65	+	-	+	+	-	TRUE	0										pet	pp65	CD4	d98	2	TRUE	0.206024
pet	d98	CD8	pp65	+	+	+	+	TRUE	0		pet	d98	CD4	pp65	+	-	+	+	+	TRUE	0										pet	pp65	CD4	d98	3	TRUE	0.133569
pro	d98	CD8	pp65	-	-	-	+	TRUE	0		pet	d98	CD4	pp65	+	+	-	-	-	TRUE	0.0985378										pet	pp65	CD4	d98	4	TRUE	0.0512786
pro	d98	CD8	pp65	-	-	+	+	TRUE	0		pet	d98	CD4	pp65	+	+	-	-	+	TRUE	0										pet	pp65	CD4	d98	5	TRUE	0.00106743
pro	d98	CD8	pp65	-	+	-	-	TRUE	0		pet	d98	CD4	pp65	+	+	-	+	-	TRUE	0
pro	d98	CD8	pp65	-	+	-	+	TRUE	0		pet	d98	CD4	pp65	+	+	-	+	+	TRUE	0
pro	d98	CD8	pp65	-	+	+	-	TRUE	0.0406391		pet	d98	CD4	pp65	+	+	+	-	-	TRUE	0.0296248
pro	d98	CD8	pp65	-	+	+	+	TRUE	0		pet	d98	CD4	pp65	+	+	+	-	+	TRUE	0.00329164
pro	d98	CD8	pp65	+	-	-	-	TRUE	0.064288		pet	d98	CD4	pp65	+	+	+	+	-	TRUE	0
pro	d98	CD8	pp65	+	-	-	+	TRUE	0		pet	d98	CD4	pp65	+	+	+	+	+	TRUE	0
pro	d98	CD8	pp65	+	-	+	-	TRUE	2.68402		pet	d98	CD4	pp65	-	-	-	-	+	TRUE	0.00258491
pro	d98	CD8	pp65	+	-	+	+	TRUE	0.016072		pet	d98	CD4	pp65	-	-	-	+	+	TRUE	0
pro	d98	CD8	pp65	+	+	-	-	TRUE	0.016072		pet	d98	CD4	pp65	-	-	+	-	-	TRUE	0
pro	d98	CD8	pp65	+	+	-	+	TRUE	0		pet	d98	CD4	pp65	-	-	+	-	+	TRUE	0
pro	d98	CD8	pp65	+	+	+	-	TRUE	0.016072		pet	d98	CD4	pp65	-	-	+	+	-	TRUE	0
pro	d98	CD8	pp65	+	+	+	+	TRUE	0		pet	d98	CD4	pp65	-	-	+	+	+	TRUE	0
pet	d98	CD8	pp65	-	-	-	+	TRUE	0		pet	d98	CD4	pp65	-	+	-	-	-	TRUE	0.0208489
pet	d98	CD8	pp65	-	-	+	+	TRUE	0		pet	d98	CD4	pp65	-	+	-	-	+	TRUE	0.0103397
pet	d98	CD8	pp65	-	+	-	-	TRUE	0.00790534		pet	d98	CD4	pp65	-	+	-	+	-	TRUE	0
pet	d98	CD8	pp65	-	+	-	+	TRUE	0		pet	d98	CD4	pp65	-	+	-	+	+	TRUE	0
pet	d98	CD8	pp65	-	+	+	-	TRUE	0.00854482		pet	d98	CD4	pp65	-	+	+	-	-	TRUE	0
pet	d98	CD8	pp65	-	+	+	+	TRUE	0		pet	d98	CD4	pp65	-	+	+	-	+	TRUE	0.00258491
pet	d98	CD8	pp65	+	-	-	-	TRUE	0.05545		pet	d98	CD4	pp65	-	+	+	+	-	TRUE	0
pet	d98	CD8	pp65	+	-	-	+	TRUE	0		pet	d98	CD4	pp65	-	+	+	+	+	TRUE	0
pet	d98	CD8	pp65	+	-	+	-	TRUE	0.0978086		pet	d98	CD4	pp65	+	-	-	-	-	TRUE	0.00017
pet	d98	CD8	pp65	+	-	+	+	TRUE	0		pet	d98	CD4	pp65	+	-	-	-	+	TRUE	0.00516983
pet	d98	CD8	pp65	+	+	-	-	TRUE	0		pet	d98	CD4	pp65	+	-	-	+	-	TRUE	0
pet	d98	CD8	pp65	+	+	-	+	TRUE	0		pet	d98	CD4	pp65	+	-	-	+	+	TRUE	0
pet	d98	CD8	pp65	+	+	+	-	TRUE	0		pet	d98	CD4	pp65	+	-	+	-	-	TRUE	0.0053394
pet	d98	CD8	pp65	+	+	+	+	TRUE	0		pet	d98	CD4	pp65	+	-	+	-	+	TRUE	0.00516983
pet	d98	CD8	pp65	-	-	-	+	TRUE	0		pet	d98	CD4	pp65	+	-	+	+	-	TRUE	0
pet	d98	CD8	pp65	-	-	+	+	TRUE	0		pet	d98	CD4	pp65	+	-	+	+	+	TRUE	0
pet	d98	CD8	pp65	-	+	-	-	TRUE	0.0080962		pet	d98	CD4	pp65	+	+	-	-	-	TRUE	0.0336039
pet	d98	CD8	pp65	-	+	-	+	TRUE	0		pet	d98	CD4	pp65	+	+	-	-	+	TRUE	0.031019
pet	d98	CD8	pp65	-	+	+	-	TRUE	0		pet	d98	CD4	pp65	+	+	-	+	-	TRUE	0.00258491
pet	d98	CD8	pp65	-	+	+	+	TRUE	0		pet	d98	CD4	pp65	+	+	-	+	+	TRUE	0
pet	d98	CD8	pp65	+	-	-	-	TRUE	0.0261077		pet	d98	CD4	pp65	+	+	+	-	-	TRUE	0.0129246
pet	d98	CD8	pp65	+	-	-	+	TRUE	0		pet	d98	CD4	pp65	+	+	+	-	+	TRUE	0.00516983
pet	d98	CD8	pp65	+	-	+	-	TRUE	0.207299		pet	d98	CD4	pp65	+	+	+	+	-	TRUE	0
pet	d98	CD8	pp65	+	-	+	+	TRUE	0		pet	d98	CD4	pp65	+	+	+	+	+	TRUE	0.00258491
pet	d98	CD8	pp65	+	+	-	-	TRUE	0		pet	d98	CD4	pp65	-	-	-	-	+	TRUE	0
pet	d98	CD8	pp65	+	+	-	+	TRUE	0		pet	d98	CD4	pp65	-	-	-	+	+	TRUE	0
pet	d98	CD8	pp65	+	+	+	-	TRUE	0		pet	d98	CD4	pp65	-	-	+	-	-	TRUE	0.00265797
pet	d98	CD8	pp65	+	+	+	+	TRUE	0		pet	d98	CD4	pp65	-	-	+	-	+	TRUE	0
pro	d98	CD8	pp65	-	-	-	+	TRUE	0		pet	d98	CD4	pp65	-	-	+	+	-	TRUE	0.0056707
pro	d98	CD8	pp65	-	-	+	+	TRUE	0.0123038		pet	d98	CD4	pp65	-	-	+	+	+	TRUE	0
pro	d98	CD8	pp65	-	+	-	-	TRUE	0		pet	d98	CD4	pp65	-	+	-	-	-	TRUE	0
pro	d98	CD8	pp65	-	+	-	+	TRUE	0		pet	d98	CD4	pp65	-	+	-	-	+	TRUE	0.00283535
pro	d98	CD8	pp65	-	+	+	-	TRUE	0.0128075		pet	d98	CD4	pp65	-	+	-	+	-	TRUE	0.000151
pro	d98	CD8	pp65	-	+	+	+	TRUE	0		pet	d98	CD4	pp65	-	+	-	+	+	TRUE	0.00992373
pro	d98	CD8	pp65	+	-	-	-	TRUE	2.16446		pet	d98	CD4	pp65	-	+	+	-	-	TRUE	0.00141768
pro	d98	CD8	pp65	+	-	-	+	TRUE	0.619506		pet	d98	CD4	pp65	-	+	+	-	+	TRUE	0.00141768
pro	d98	CD8	pp65	+	-	+	-	TRUE	7.31549		pet	d98	CD4	pp65	-	+	+	+	-	TRUE	0
pro	d98	CD8	pp65	+	-	+	+	TRUE	2.93283		pet	d98	CD4	pp65	-	+	+	+	+	TRUE	0.00141768
pro	d98	CD8	pp65	+	+	-	-	TRUE	0.236002		pet	d98	CD4	pp65	+	-	-	-	-	TRUE	0.204544
pro	d98	CD8	pp65	+	+	-	+	TRUE	0.241902		pet	d98	CD4	pp65	+	-	-	-	+	TRUE	0.00850605
pro	d98	CD8	pp65	+	+	+	-	TRUE	0.525105		pet	d98	CD4	pp65	+	-	-	+	-	TRUE	0.0215071
pro	d98	CD8	pp65	+	+	+	+	TRUE	0.725707		pet	d98	CD4	pp65	+	-	-	+	+	TRUE	0
pet	d98	CD8	pp65	-	-	-	+	TRUE	0		pet	d98	CD4	pp65	+	-	+	-	-	TRUE	0.0441597
pet	d98	CD8	pp65	-	-	+	+	TRUE	0		pet	d98	CD4	pp65	+	-	+	-	+	TRUE	0.00992373
pet	d98	CD8	pp65	-	+	-	-	TRUE	0		pet	d98	CD4	pp65	+	-	+	+	-	TRUE	0
pet	d98	CD8	pp65	-	+	-	+	TRUE	0		pet	d98	CD4	pp65	+	-	+	+	+	TRUE	0
pet	d98	CD8	pp65	-	+	+	-	TRUE	0		pet	d98	CD4	pp65	+	+	-	-	-	TRUE	0.0539019
pet	d98	CD8	pp65	-	+	+	+	TRUE	0		pet	d98	CD4	pp65	+	+	-	-	+	TRUE	0.0425303
pet	d98	CD8	pp65	+	-	-	-	TRUE	0.0398522		pet	d98	CD4	pp65	+	+	-	+	-	TRUE	0.00428328
pet	d98	CD8	pp65	+	-	-	+	TRUE	0		pet	d98	CD4	pp65	+	+	-	+	+	TRUE	0.0340242
pet	d98	CD8	pp65	+	-	+	-	TRUE	0.673217		pet	d98	CD4	pp65	+	+	+	-	-	TRUE	0.0198475
pet	d98	CD8	pp65	+	-	+	+	TRUE	0.0566251		pet	d98	CD4	pp65	+	+	+	-	+	TRUE	0.0383075
pet	d98	CD8	pp65	+	+	-	-	TRUE	0.018875		pet	d98	CD4	pp65	+	+	+	+	-	TRUE	0
pet	d98	CD8	pp65	+	+	-	+	TRUE	0		pet	d98	CD4	pp65	+	+	+	+	+	TRUE	0
pet	d98	CD8	pp65	+	+	+	-	TRUE	0		pet	d98	CD4	pp65	-	-	-	-	+	TRUE	0
pet	d98	CD8	pp65	+	+	+	+	TRUE	0.018875		pet	d98	CD4	pp65	-	-	-	+	+	TRUE	0
pet	d98	CD8	pp65	-	-	-	+	TRUE	0.000144		pet	d98	CD4	pp65	-	-	+	-	-	TRUE	0
pet	d98	CD8	pp65	-	-	+	+	TRUE	0		pet	d98	CD4	pp65	-	-	+	-	+	TRUE	0
pet	d98	CD8	pp65	-	+	-	-	TRUE	0.0070262		pet	d98	CD4	pp65	-	-	+	+	-	TRUE	0
pet	d98	CD8	pp65	-	+	-	+	TRUE	0		pet	d98	CD4	pp65	-	-	+	+	+	TRUE	0
pet	d98	CD8	pp65	-	+	+	-	TRUE	0.00644829		pet	d98	CD4	pp65	-	+	-	-	-	TRUE	0.0704528
pet	d98	CD8	pp65	-	+	+	+	TRUE	0		pet	d98	CD4	pp65	-	+	-	-	+	TRUE	0.077622
pet	d98	CD8	pp65	+	-	-	-	TRUE	0.0817785		pet	d98	CD4	pp65	-	+	-	+	-	TRUE	0.0506186
pet	d98	CD8	pp65	+	-	-	+	TRUE	0.0150371		pet	d98	CD4	pp65	-	+	-	+	+	TRUE	0.02283
pet	d98	CD8	pp65	+	-	+	-	TRUE	0.5084		pet	d98	CD4	pp65	-	+	+	-	-	TRUE	0.013698
pet	d98	CD8	pp65	+	-	+	+	TRUE	0.0240594		pet	d98	CD4	pp65	-	+	+	-	+	TRUE	0.02283
pet	d98	CD8	pp65	+	+	-	-	TRUE	0.0150371		pet	d98	CD4	pp65	-	+	+	+	-	TRUE	0
pet	d98	CD8	pp65	+	+	-	+	TRUE	0		pet	d98	CD4	pp65	-	+	+	+	+	TRUE	0.004566
pet	d98	CD8	pp65	+	+	+	-	TRUE	0.021052		pet	d98	CD4	pp65	+	-	-	-	-	TRUE	0.0903284
pet	d98	CD8	pp65	+	+	+	+	TRUE	0		pet	d98	CD4	pp65	+	-	-	-	+	TRUE	0.013698
pet	d98	CD8	pp65	-	-	-	+	TRUE	0		pet	d98	CD4	pp65	+	-	-	+	-	TRUE	0
pet	d98	CD8	pp65	-	-	+	+	TRUE	0		pet	d98	CD4	pp65	+	-	-	+	+	TRUE	0
pet	d98	CD8	pp65	-	+	-	-	TRUE	0.0313341		pet	d98	CD4	pp65	+	-	+	-	-	TRUE	0.0377057
pet	d98	CD8	pp65	-	+	-	+	TRUE	0		pet	d98	CD4	pp65	+	-	+	-	+	TRUE	0
pet	d98	CD8	pp65	-	+	+	-	TRUE	0		pet	d98	CD4	pp65	+	-	+	+	-	TRUE	0
pet	d98	CD8	pp65	-	+	+	+	TRUE	0		pet	d98	CD4	pp65	+	-	+	+	+	TRUE	0
pet	d98	CD8	pp65	+	-	-	-	TRUE	0.087184		pet	d98	CD4	pp65	+	+	-	-	-	TRUE	0.02283
pet	d98	CD8	pp65	+	-	-	+	TRUE	0		pet	d98	CD4	pp65	+	+	-	-	+	TRUE	0.041094
pet	d98	CD8	pp65	+	-	+	-	TRUE	0.510846		pet	d98	CD4	pp65	+	+	-	+	-	TRUE	0.004566
pet	d98	CD8	pp65	+	-	+	+	TRUE	0.021796		pet	d98	CD4	pp65	+	+	-	+	+	TRUE	0
pet	d98	CD8	pp65	+	+	-	-	TRUE	0.021796		pet	d98	CD4	pp65	+	+	+	-	-	TRUE	0.031962
pet	d98	CD8	pp65	+	+	-	+	TRUE	0		pet	d98	CD4	pp65	+	+	+	-	+	TRUE	0.04566
pet	d98	CD8	pp65	+	+	+	-	TRUE	0.021796		pet	d98	CD4	pp65	+	+	+	+	-	TRUE	0
pet	d98	CD8	pp65	+	+	+	+	TRUE	0		pet	d98	CD4	pp65	+	+	+	+	+	TRUE	0
pet	d98	CD8	pp65	-	-	-	+	TRUE	0		pro	d98	CD4	pp65	-	-	-	-	+	TRUE	0
pet	d98	CD8	pp65	-	-	+	+	TRUE	0		pro	d98	CD4	pp65	-	-	-	+	+	TRUE	0
pet	d98	CD8	pp65	-	+	-	-	TRUE	0		pro	d98	CD4	pp65	-	-	+	-	-	TRUE	0.0123863
pet	d98	CD8	pp65	-	+	-	+	TRUE	0		pro	d98	CD4	pp65	-	-	+	-	+	TRUE	0
pet	d98	CD8	pp65	-	+	+	-	TRUE	0.00655331		pro	d98	CD4	pp65	-	-	+	+	-	TRUE	0
pet	d98	CD8	pp65	-	+	+	+	TRUE	0		pro	d98	CD4	pp65	-	-	+	+	+	TRUE	0
pet	d98	CD8	pp65	+	-	-	-	TRUE	0.0365249		pro	d98	CD4	pp65	-	+	-	-	-	TRUE	0.0158403
pet	d98	CD8	pp65	+	-	-	+	TRUE	0.00535934		pro	d98	CD4	pp65	-	+	-	-	+	TRUE	0
pet	d98	CD8	pp65	+	-	+	-	TRUE	0.358493		pro	d98	CD4	pp65	-	+	-	+	-	TRUE	0
pet	d98	CD8	pp65	+	-	+	+	TRUE	0.176858		pro	d98	CD4	pp65	-	+	-	+	+	TRUE	0
pet	d98	CD8	pp65	+	+	-	-	TRUE	0.0107187		pro	d98	CD4	pp65	-	+	+	-	-	TRUE	0.00323405
pet	d98	CD8	pp65	+	+	-	+	TRUE	0		pro	d98	CD4	pp65	-	+	+	-	+	TRUE	0.00323405
pet	d98	CD8	pp65	+	+	+	-	TRUE	0		pro	d98	CD4	pp65	-	+	+	+	-	TRUE	0
pet	d98	CD8	pp65	+	+	+	+	TRUE	0.00535934		pro	d98	CD4	pp65	-	+	+	+	+	TRUE	0
pet	d98	CD8	pp65	-	-	-	+	TRUE	0		pro	d98	CD4	pp65	+	-	-	-	-	TRUE	0.112587
pet	d98	CD8	pp65	-	-	+	+	TRUE	0		pro	d98	CD4	pp65	+	-	-	-	+	TRUE	0.00323405
pet	d98	CD8	pp65	-	+	-	-	TRUE	0.00996413		pro	d98	CD4	pp65	+	-	-	+	-	TRUE	0
pet	d98	CD8	pp65	-	+	-	+	TRUE	0		pro	d98	CD4	pp65	+	-	-	+	+	TRUE	0
pet	d98	CD8	pp65	-	+	+	-	TRUE	0.00498172		pro	d98	CD4	pp65	+	-	+	-	-	TRUE	0.0161152
pet	d98	CD8	pp65	-	+	+	+	TRUE	0		pro	d98	CD4	pp65	+	-	+	-	+	TRUE	0.00323405
pet	d98	CD8	pp65	+	-	-	-	TRUE	0.185333		pro	d98	CD4	pp65	+	-	+	+	-	TRUE	0
pet	d98	CD8	pp65	+	-	-	+	TRUE	0		pro	d98	CD4	pp65	+	-	+	+	+	TRUE	0
pet	d98	CD8	pp65	+	-	+	-	TRUE	0		pro	d98	CD4	pp65	+	+	-	-	-	TRUE	0.00635811
pet	d98	CD8	pp65	+	-	+	+	TRUE	0		pro	d98	CD4	pp65	+	+	-	-	+	TRUE	0.0064681
pet	d98	CD8	pp65	+	+	-	-	TRUE	0.249103		pro	d98	CD4	pp65	+	+	-	+	-	TRUE	0
pet	d98	CD8	pp65	+	+	-	+	TRUE	0		pro	d98	CD4	pp65	+	+	-	+	+	TRUE	0
pet	d98	CD8	pp65	+	+	+	-	TRUE	0		pro	d98	CD4	pp65	+	+	+	-	-	TRUE	0.0388086
pet	d98	CD8	pp65	+	+	+	+	TRUE	0		pro	d98	CD4	pp65	+	+	+	-	+	TRUE	0.0064681
pet	d98	CD8	pp65	-	-	-	+	TRUE	0		pro	d98	CD4	pp65	+	+	+	+	-	TRUE	0
pet	d98	CD8	pp65	-	-	+	+	TRUE	0		pro	d98	CD4	pp65	+	+	+	+	+	TRUE	0.00323405
pet	d98	CD8	pp65	-	+	-	-	TRUE	0		pet	d98	CD4	pp65	-	-	-	-	+	TRUE	0
pet	d98	CD8	pp65	-	+	-	+	TRUE	0		pet	d98	CD4	pp65	-	-	-	+	+	TRUE	0
pet	d98	CD8	pp65	-	+	+	-	TRUE	0.00500899		pet	d98	CD4	pp65	-	-	+	-	-	TRUE	0
pet	d98	CD8	pp65	-	+	+	+	TRUE	0		pet	d98	CD4	pp65	-	-	+	-	+	TRUE	0
pet	d98	CD8	pp65	+	-	-	-	TRUE	0.0143485		pet	d98	CD4	pp65	-	-	+	+	-	TRUE	0
pet	d98	CD8	pp65	+	-	-	+	TRUE	0		pet	d98	CD4	pp65	-	-	+	+	+	TRUE	0
pet	d98	CD8	pp65	+	-	+	-	TRUE	0.447821		pet	d98	CD4	pp65	-	+	-	-	-	TRUE	0.0253334
pet	d98	CD8	pp65	+	-	+	+	TRUE	0		pet	d98	CD4	pp65	-	+	-	-	+	TRUE	0.00361906
pet	d98	CD8	pp65	+	+	-	-	TRUE	0		pet	d98	CD4	pp65	-	+	-	+	-	TRUE	0.00180953
pet	d98	CD8	pp65	+	+	-	+	TRUE	0		pet	d98	CD4	pp65	-	+	-	+	+	TRUE	0.00361906
pet	d98	CD8	pp65	+	+	+	-	TRUE	0		pet	d98	CD4	pp65	-	+	+	-	-	TRUE	0.00180953
pet	d98	CD8	pp65	+	+	+	+	TRUE	0		pet	d98	CD4	pp65	-	+	+	-	+	TRUE	0
pet	d98	CD8	pp65	-	-	-	+	TRUE	0		pet	d98	CD4	pp65	-	+	+	+	-	TRUE	0
pet	d98	CD8	pp65	-	-	+	+	TRUE	0		pet	d98	CD4	pp65	-	+	+	+	+	TRUE	0
pet	d98	CD8	pp65	-	+	-	-	TRUE	0.000329		pet	d98	CD4	pp65	+	-	-	-	-	TRUE	0.0125223
pet	d98	CD8	pp65	-	+	-	+	TRUE	0		pet	d98	CD4	pp65	+	-	-	-	+	TRUE	0.00904764
pet	d98	CD8	pp65	-	+	+	-	TRUE	0.0166413		pet	d98	CD4	pp65	+	-	-	+	-	TRUE	0
pet	d98	CD8	pp65	-	+	+	+	TRUE	0		pet	d98	CD4	pp65	+	-	-	+	+	TRUE	0
pet	d98	CD8	pp65	+	-	-	-	TRUE	0.0385195		pet	d98	CD4	pp65	+	-	+	-	-	TRUE	0.0133065
pet	d98	CD8	pp65	+	-	-	+	TRUE	0		pet	d98	CD4	pp65	+	-	+	-	+	TRUE	0.00180953
pet	d98	CD8	pp65	+	-	+	-	TRUE	0.0146656		pet	d98	CD4	pp65	+	-	+	+	-	TRUE	0
pet	d98	CD8	pp65	+	-	+	+	TRUE	0.00350177		pet	d98	CD4	pp65	+	-	+	+	+	TRUE	0
pet	d98	CD8	pp65	+	+	-	-	TRUE	0.00350177		pet	d98	CD4	pp65	+	+	-	-	-	TRUE	0.0343811
pet	d98	CD8	pp65	+	+	-	+	TRUE	0		pet	d98	CD4	pp65	+	+	-	-	+	TRUE	0.00542859
pet	d98	CD8	pp65	+	+	+	-	TRUE	0		pet	d98	CD4	pp65	+	+	-	+	-	TRUE	0
pet	d98	CD8	pp65	+	+	+	+	TRUE	0		pet	d98	CD4	pp65	+	+	-	+	+	TRUE	0
pet	d98	CD8	pp65	-	-	-	+	TRUE	0		pet	d98	CD4	pp65	+	+	+	-	-	TRUE	0.0126667
pet	d98	CD8	pp65	-	-	+	+	TRUE	0		pet	d98	CD4	pp65	+	+	+	-	+	TRUE	0.00361906
pet	d98	CD8	pp65	-	+	-	-	TRUE	0.00639991		pet	d98	CD4	pp65	+	+	+	+	-	TRUE	0
pet	d98	CD8	pp65	-	+	-	+	TRUE	0		pet	d98	CD4	pp65	+	+	+	+	+	TRUE	0
pet	d98	CD8	pp65	-	+	+	-	TRUE	0.00558863		pro	d98	CD4	pp65	-	-	-	-	+	TRUE	0
pet	d98	CD8	pp65	-	+	+	+	TRUE	0		pro	d98	CD4	pp65	-	-	-	+	+	TRUE	0
pet	d98	CD8	pp65	+	-	-	-	TRUE	0.19408		pro	d98	CD4	pp65	-	-	+	-	-	TRUE	0.0487409
pet	d98	CD8	pp65	+	-	-	+	TRUE	0		pro	d98	CD4	pp65	-	-	+	-	+	TRUE	0
pet	d98	CD8	pp65	+	-	+	-	TRUE	0.645985		pro	d98	CD4	pp65	-	-	+	+	-	TRUE	0
pet	d98	CD8	pp65	+	-	+	+	TRUE	0.0116513		pro	d98	CD4	pp65	-	-	+	+	+	TRUE	0
pet	d98	CD8	pp65	+	+	-	-	TRUE	0.0162918		pro	d98	CD4	pp65	-	+	-	-	-	TRUE	0.0496058
pet	d98	CD8	pp65	+	+	-	+	TRUE	0		pro	d98	CD4	pp65	-	+	-	-	+	TRUE	0
pet	d98	CD8	pp65	+	+	+	-	TRUE	0.0160548		pro	d98	CD4	pp65	-	+	-	+	-	TRUE	0.0220171
pet	d98	CD8	pp65	+	+	+	+	TRUE	0		pro	d98	CD4	pp65	-	+	-	+	+	TRUE	0
pet	6mo	CD8	pp65	-	-	-	+	TRUE	0		pro	d98	CD4	pp65	-	+	+	-	-	TRUE	0
pet	6mo	CD8	pp65	-	-	+	+	TRUE	0		pro	d98	CD4	pp65	-	+	+	-	+	TRUE	0
pet	6mo	CD8	pp65	-	+	-	-	TRUE	0		pro	d98	CD4	pp65	-	+	+	+	-	TRUE	0
pet	6mo	CD8	pp65	-	+	-	+	TRUE	0		pro	d98	CD4	pp65	-	+	+	+	+	TRUE	0
pet	6mo	CD8	pp65	-	+	+	-	TRUE	0		pro	d98	CD4	pp65	+	-	-	-	-	TRUE	0.24136
pet	6mo	CD8	pp65	-	+	+	+	TRUE	0		pro	d98	CD4	pp65	+	-	-	-	+	TRUE	0
pet	6mo	CD8	pp65	+	-	-	-	TRUE	0.283845		pro	d98	CD4	pp65	+	-	-	+	-	TRUE	0.0551197
pet	6mo	CD8	pp65	+	-	-	+	TRUE	0.0201619		pro	d98	CD4	pp65	+	-	-	+	+	TRUE	0
pet	6mo	CD8	pp65	+	-	+	-	TRUE	5.86441		pro	d98	CD4	pp65	+	-	+	-	-	TRUE	0.0219403
pet	6mo	CD8	pp65	+	-	+	+	TRUE	2.82554		pro	d98	CD4	pp65	+	-	+	-	+	TRUE	0
pet	6mo	CD8	pp65	+	+	-	-	TRUE	0		pro	d98	CD4	pp65	+	-	+	+	-	TRUE	0
pet	6mo	CD8	pp65	+	+	-	+	TRUE	0.00576053		pro	d98	CD4	pp65	+	-	+	+	+	TRUE	0
pet	6mo	CD8	pp65	+	+	+	-	TRUE	0.0172816		pro	d98	CD4	pp65	+	+	-	-	-	TRUE	0.0165417
pet	6mo	CD8	pp65	+	+	+	+	TRUE	0.0259224		pro	d98	CD4	pp65	+	+	-	-	+	TRUE	0
pet	6mo	CD8	pp65	-	-	-	+	TRUE	0.00313696		pro	d98	CD4	pp65	+	+	-	+	-	TRUE	0.0055139
pet	6mo	CD8	pp65	-	-	+	+	TRUE	0.00313696		pro	d98	CD4	pp65	+	+	-	+	+	TRUE	0
pet	6mo	CD8	pp65	-	+	-	-	TRUE	0.00678548		pro	d98	CD4	pp65	+	+	+	-	-	TRUE	0.0055139
pet	6mo	CD8	pp65	-	+	-	+	TRUE	0		pro	d98	CD4	pp65	+	+	+	-	+	TRUE	0
pet	6mo	CD8	pp65	-	+	+	-	TRUE	0.000767		pro	d98	CD4	pp65	+	+	+	+	-	TRUE	0
pet	6mo	CD8	pp65	-	+	+	+	TRUE	0		pro	d98	CD4	pp65	+	+	+	+	+	TRUE	0
pet	6mo	CD8	pp65	+	-	-	-	TRUE	0.195259		pet	d98	CD4	pp65	-	-	-	-	+	TRUE	0
pet	6mo	CD8	pp65	+	-	-	+	TRUE	0		pet	d98	CD4	pp65	-	-	-	+	+	TRUE	0
pet	6mo	CD8	pp65	+	-	+	-	TRUE	9.75063		pet	d98	CD4	pp65	-	-	+	-	-	TRUE	0
pet	6mo	CD8	pp65	+	-	+	+	TRUE	0.147437		pet	d98	CD4	pp65	-	-	+	-	+	TRUE	0.00382199
pet	6mo	CD8	pp65	+	+	-	-	TRUE	0		pet	d98	CD4	pp65	-	-	+	+	-	TRUE	0.00152437
pet	6mo	CD8	pp65	+	+	-	+	TRUE	0		pet	d98	CD4	pp65	-	-	+	+	+	TRUE	0.00304873
pet	6mo	CD8	pp65	+	+	+	-	TRUE	0.0156848		pet	d98	CD4	pp65	-	+	-	-	-	TRUE	0.0951957
pet	6mo	CD8	pp65	+	+	+	+	TRUE	0		pet	d98	CD4	pp65	-	+	-	-	+	TRUE	0.0259142
pro	6mo	CD8	pp65	-	-	-	+	TRUE	0		pet	d98	CD4	pp65	-	+	-	+	-	TRUE	0.0338233
pro	6mo	CD8	pp65	-	-	+	+	TRUE	0		pet	d98	CD4	pp65	-	+	-	+	+	TRUE	0.0121949
pro	6mo	CD8	pp65	-	+	-	-	TRUE	0.000336		pet	d98	CD4	pp65	-	+	+	-	-	TRUE	0.00152437
pro	6mo	CD8	pp65	-	+	-	+	TRUE	0.00304776		pet	d98	CD4	pp65	-	+	+	-	+	TRUE	0.000287
pro	6mo	CD8	pp65	-	+	+	-	TRUE	0.011936		pet	d98	CD4	pp65	-	+	+	+	-	TRUE	0.00152437
pro	6mo	CD8	pp65	-	+	+	+	TRUE	0		pet	d98	CD4	pp65	-	+	+	+	+	TRUE	0
pro	6mo	CD8	pp65	+	-	-	-	TRUE	0.0385199		pet	d98	CD4	pp65	+	-	-	-	-	TRUE	0.0455332
pro	6mo	CD8	pp65	+	-	-	+	TRUE	0.00914327		pet	d98	CD4	pp65	+	-	-	-	+	TRUE	0.00209877
pro	6mo	CD8	pp65	+	-	+	-	TRUE	1.24822		pet	d98	CD4	pp65	+	-	-	+	-	TRUE	0.000574
pro	6mo	CD8	pp65	+	-	+	+	TRUE	0.182866		pet	d98	CD4	pp65	+	-	-	+	+	TRUE	0
pro	6mo	CD8	pp65	+	+	-	-	TRUE	0.012191		pet	d98	CD4	pp65	+	-	+	-	-	TRUE	0.00801953
pro	6mo	CD8	pp65	+	+	-	+	TRUE	0		pet	d98	CD4	pp65	+	-	+	-	+	TRUE	0
pro	6mo	CD8	pp65	+	+	+	-	TRUE	0.0335253		pet	d98	CD4	pp65	+	-	+	+	-	TRUE	0
pro	6mo	CD8	pp65	+	+	+	+	TRUE	0.00914327		pet	d98	CD4	pp65	+	-	+	+	+	TRUE	0
pet	6mo	CD8	pp65	-	-	-	+	TRUE	0		pet	d98	CD4	pp65	+	+	-	-	-	TRUE	0.0213411
pet	6mo	CD8	pp65	-	-	+	+	TRUE	0		pet	d98	CD4	pp65	+	+	-	-	+	TRUE	0.0106706
pet	6mo	CD8	pp65	-	+	-	-	TRUE	0		pet	d98	CD4	pp65	+	+	-	+	-	TRUE	0.0091462
pet	6mo	CD8	pp65	-	+	-	+	TRUE	0		pet	d98	CD4	pp65	+	+	-	+	+	TRUE	0.0091462
pet	6mo	CD8	pp65	-	+	+	-	TRUE	0		pet	d98	CD4	pp65	+	+	+	-	-	TRUE	0.00333594
pet	6mo	CD8	pp65	-	+	+	+	TRUE	0		pet	d98	CD4	pp65	+	+	+	-	+	TRUE	0.00609747
pet	6mo	CD8	pp65	+	-	-	-	TRUE	0.148191		pet	d98	CD4	pp65	+	+	+	+	-	TRUE	0
pet	6mo	CD8	pp65	+	-	-	+	TRUE	0		pet	d98	CD4	pp65	+	+	+	+	+	TRUE	0.00152437
pet	6mo	CD8	pp65	+	-	+	-	TRUE	0.649215		pet	d98	CD4	pp65	-	-	-	-	+	TRUE	0.0121255
pet	6mo	CD8	pp65	+	-	+	+	TRUE	0.0342208		pet	d98	CD4	pp65	-	-	-	+	+	TRUE	0
pet	6mo	CD8	pp65	+	+	-	-	TRUE	0		pet	d98	CD4	pp65	-	-	+	-	-	TRUE	0
pet	6mo	CD8	pp65	+	+	-	+	TRUE	0		pet	d98	CD4	pp65	-	-	+	-	+	TRUE	0.00792377
pet	6mo	CD8	pp65	+	+	+	-	TRUE	0		pet	d98	CD4	pp65	-	-	+	+	-	TRUE	0
pet	6mo	CD8	pp65	+	+	+	+	TRUE	0		pet	d98	CD4	pp65	-	-	+	+	+	TRUE	0
pet	6mo	CD8	pp65	-	-	-	+	TRUE	0.00385431		pet	d98	CD4	pp65	-	+	-	-	-	TRUE	0.424792
pet	6mo	CD8	pp65	-	-	+	+	TRUE	0		pet	d98	CD4	pp65	-	+	-	-	+	TRUE	0.145159
pet	6mo	CD8	pp65	-	+	-	-	TRUE	0		pet	d98	CD4	pp65	-	+	-	+	-	TRUE	0.18238
pet	6mo	CD8	pp65	-	+	-	+	TRUE	0		pet	d98	CD4	pp65	-	+	-	+	+	TRUE	0.18238
pet	6mo	CD8	pp65	-	+	+	-	TRUE	0		pet	d98	CD4	pp65	-	+	+	-	-	TRUE	0.0409424
pet	6mo	CD8	pp65	-	+	+	+	TRUE	0		pet	d98	CD4	pp65	-	+	+	-	+	TRUE	0.0597125
pet	6mo	CD8	pp65	+	-	-	-	TRUE	0.0810465		pet	d98	CD4	pp65	-	+	+	+	-	TRUE	0.00372204
pet	6mo	CD8	pp65	+	-	-	+	TRUE	0.00385431		pet	d98	CD4	pp65	-	+	+	+	+	TRUE	0.00744408
pet	6mo	CD8	pp65	+	-	+	-	TRUE	0.861207		pet	d98	CD4	pp65	+	-	-	-	-	TRUE	0
pet	6mo	CD8	pp65	+	-	+	+	TRUE	0.0115629		pet	d98	CD4	pp65	+	-	-	-	+	TRUE	0.00048
pet	6mo	CD8	pp65	+	+	-	-	TRUE	0.00385431		pet	d98	CD4	pp65	+	-	-	+	-	TRUE	0
pet	6mo	CD8	pp65	+	+	-	+	TRUE	0.00385431		pet	d98	CD4	pp65	+	-	-	+	+	TRUE	0
pet	6mo	CD8	pp65	+	+	+	-	TRUE	0.00770861		pet	d98	CD4	pp65	+	-	+	-	-	TRUE	0.0161673
pet	6mo	CD8	pp65	+	+	+	+	TRUE	0		pet	d98	CD4	pp65	+	-	+	-	+	TRUE	0
pet	6mo	CD8	pp65	-	-	-	+	TRUE	0		pet	d98	CD4	pp65	+	-	+	+	-	TRUE	0
pet	6mo	CD8	pp65	-	-	+	+	TRUE	0		pet	d98	CD4	pp65	+	-	+	+	+	TRUE	0
pet	6mo	CD8	pp65	-	+	-	-	TRUE	0		pet	d98	CD4	pp65	+	+	-	-	-	TRUE	0.0485464
pet	6mo	CD8	pp65	-	+	-	+	TRUE	0		pet	d98	CD4	pp65	+	+	-	-	+	TRUE	0.0559905
pet	6mo	CD8	pp65	-	+	+	-	TRUE	0.0604595		pet	d98	CD4	pp65	+	+	-	+	-	TRUE	0.0148882
pet	6mo	CD8	pp65	-	+	+	+	TRUE	0		pet	d98	CD4	pp65	+	+	-	+	+	TRUE	0.0558306
pet	6mo	CD8	pp65	+	-	-	-	TRUE	0.120919		pet	d98	CD4	pp65	+	+	+	-	-	TRUE	0.0223322
pet	6mo	CD8	pp65	+	-	-	+	TRUE	0		pet	d98	CD4	pp65	+	+	+	-	+	TRUE	0.0634345
pet	6mo	CD8	pp65	+	-	+	-	TRUE	3.26481		pet	d98	CD4	pp65	+	+	+	+	-	TRUE	0.00372204
pet	6mo	CD8	pp65	+	-	+	+	TRUE	1.57195		pet	d98	CD4	pp65	+	+	+	+	+	TRUE	0.0148882
pet	6mo	CD8	pp65	+	+	-	-	TRUE	0		pet	d98	CD4	pp65	-	-	-	-	+	TRUE	0.00383257
pet	6mo	CD8	pp65	+	+	-	+	TRUE	0		pet	d98	CD4	pp65	-	-	-	+	+	TRUE	0
pet	6mo	CD8	pp65	+	+	+	-	TRUE	0		pet	d98	CD4	pp65	-	-	+	-	-	TRUE	0.0107443
pet	6mo	CD8	pp65	+	+	+	+	TRUE	0.0604595		pet	d98	CD4	pp65	-	-	+	-	+	TRUE	0.000392
pet	6mo	CD8	pp65	-	-	-	+	TRUE	0		pet	d98	CD4	pp65	-	-	+	+	-	TRUE	0
pet	6mo	CD8	pp65	-	-	+	+	TRUE	0		pet	d98	CD4	pp65	-	-	+	+	+	TRUE	0
pet	6mo	CD8	pp65	-	+	-	-	TRUE	0.00104969		pet	d98	CD4	pp65	-	+	-	-	-	TRUE	0.0203098
pet	6mo	CD8	pp65	-	+	-	+	TRUE	0		pet	d98	CD4	pp65	-	+	-	-	+	TRUE	0.00344088
pet	6mo	CD8	pp65	-	+	+	-	TRUE	0		pet	d98	CD4	pp65	-	+	-	+	-	TRUE	0.00842041
pet	6mo	CD8	pp65	-	+	+	+	TRUE	0		pet	d98	CD4	pp65	-	+	-	+	+	TRUE	0.00229392
pet	6mo	CD8	pp65	+	-	-	-	TRUE	0.0562193		pet	d98	CD4	pp65	-	+	+	-	-	TRUE	0.00114696
pet	6mo	CD8	pp65	+	-	-	+	TRUE	0		pet	d98	CD4	pp65	-	+	+	-	+	TRUE	0.00229392
pet	6mo	CD8	pp65	+	-	+	-	TRUE	1.20169		pet	d98	CD4	pp65	-	+	+	+	-	TRUE	0.00114696
pet	6mo	CD8	pp65	+	-	+	+	TRUE	0.274069		pet	d98	CD4	pp65	-	+	+	+	+	TRUE	0
pet	6mo	CD8	pp65	+	+	-	-	TRUE	0		pet	d98	CD4	pp65	+	-	-	-	-	TRUE	0.00408556
pet	6mo	CD8	pp65	+	+	-	+	TRUE	0		pet	d98	CD4	pp65	+	-	-	-	+	TRUE	0.00153865
pet	6mo	CD8	pp65	+	+	+	-	TRUE	0		pet	d98	CD4	pp65	+	-	-	+	-	TRUE	0
pet	6mo	CD8	pp65	+	+	+	+	TRUE	0.00702741		pet	d98	CD4	pp65	+	-	-	+	+	TRUE	0
pet	6mo	CD8	pp65	-	-	-	+	TRUE	0		pet	d98	CD4	pp65	+	-	+	-	-	TRUE	0
pet	6mo	CD8	pp65	-	-	+	+	TRUE	0.00523029		pet	d98	CD4	pp65	+	-	+	-	+	TRUE	0.0057348
pet	6mo	CD8	pp65	-	+	-	-	TRUE	0.00705841		pet	d98	CD4	pp65	+	-	+	+	-	TRUE	0
pet	6mo	CD8	pp65	-	+	-	+	TRUE	0		pet	d98	CD4	pp65	+	-	+	+	+	TRUE	0
pet	6mo	CD8	pp65	-	+	+	-	TRUE	0		pet	d98	CD4	pp65	+	+	-	-	-	TRUE	0.00193034
pet	6mo	CD8	pp65	-	+	+	+	TRUE	0		pet	d98	CD4	pp65	+	+	-	-	+	TRUE	0.00114696
pet	6mo	CD8	pp65	+	-	-	-	TRUE	0.077579		pet	d98	CD4	pp65	+	+	-	+	-	TRUE	0
pet	6mo	CD8	pp65	+	-	-	+	TRUE	0.0035292		pet	d98	CD4	pp65	+	+	-	+	+	TRUE	0.00114696
pet	6mo	CD8	pp65	+	-	+	-	TRUE	7.29264		pet	d98	CD4	pp65	+	+	+	-	-	TRUE	0
pet	6mo	CD8	pp65	+	-	+	+	TRUE	0.462326		pet	d98	CD4	pp65	+	+	+	-	+	TRUE	0.00344088
pet	6mo	CD8	pp65	+	+	-	-	TRUE	0		pet	d98	CD4	pp65	+	+	+	+	-	TRUE	0
pet	6mo	CD8	pp65	+	+	-	+	TRUE	0.0017646		pet	d98	CD4	pp65	+	+	+	+	+	TRUE	0
pet	6mo	CD8	pp65	+	+	+	-	TRUE	0.0158814		pet	d98	CD4	pp65	-	-	-	-	+	TRUE	0.00134457
pet	6mo	CD8	pp65	+	+	+	+	TRUE	0.00529381		pet	d98	CD4	pp65	-	-	-	+	+	TRUE	0
pro	6mo	CD8	pp65	-	-	-	+	TRUE	0.0024209		pet	d98	CD4	pp65	-	-	+	-	-	TRUE	0.0257917
pro	6mo	CD8	pp65	-	-	+	+	TRUE	0.00247577		pet	d98	CD4	pp65	-	-	+	-	+	TRUE	0
pro	6mo	CD8	pp65	-	+	-	-	TRUE	0		pet	d98	CD4	pp65	-	-	+	+	-	TRUE	0
pro	6mo	CD8	pp65	-	+	-	+	TRUE	0		pet	d98	CD4	pp65	-	-	+	+	+	TRUE	0
pro	6mo	CD8	pp65	-	+	+	-	TRUE	0		pet	d98	CD4	pp65	-	+	-	-	-	TRUE	0.014875
pro	6mo	CD8	pp65	-	+	+	+	TRUE	0		pet	d98	CD4	pp65	-	+	-	-	+	TRUE	0.00473776
pro	6mo	CD8	pp65	+	-	-	-	TRUE	0.0653642		pet	d98	CD4	pp65	-	+	-	+	-	TRUE	0
pro	6mo	CD8	pp65	+	-	-	+	TRUE	0.0193672		pet	d98	CD4	pp65	-	+	-	+	+	TRUE	0
pro	6mo	CD8	pp65	+	-	+	-	TRUE	6.12041		pet	d98	CD4	pp65	-	+	+	-	-	TRUE	0.00118444
pro	6mo	CD8	pp65	+	-	+	+	TRUE	1.54937		pet	d98	CD4	pp65	-	+	+	-	+	TRUE	0.00236888
pro	6mo	CD8	pp65	+	+	-	-	TRUE	0		pet	d98	CD4	pp65	-	+	+	+	-	TRUE	0
pro	6mo	CD8	pp65	+	+	-	+	TRUE	0.00726269		pet	d98	CD4	pp65	-	+	+	+	+	TRUE	0
pro	6mo	CD8	pp65	+	+	+	-	TRUE	0.0290508		pet	d98	CD4	pp65	+	-	-	-	-	TRUE	0.019528
pro	6mo	CD8	pp65	+	+	+	+	TRUE	0.0556806		pet	d98	CD4	pp65	+	-	-	-	+	TRUE	0
pet	6mo	CD8	pp65	-	-	-	+	TRUE	0		pet	d98	CD4	pp65	+	-	-	+	-	TRUE	0
pet	6mo	CD8	pp65	-	-	+	+	TRUE	0		pet	d98	CD4	pp65	+	-	-	+	+	TRUE	0
pet	6mo	CD8	pp65	-	+	-	-	TRUE	0.0206126		pet	d98	CD4	pp65	+	-	+	-	-	TRUE	0.00455646
pet	6mo	CD8	pp65	-	+	-	+	TRUE	0		pet	d98	CD4	pp65	+	-	+	-	+	TRUE	0.00592221
pet	6mo	CD8	pp65	-	+	+	-	TRUE	0.00353407		pet	d98	CD4	pp65	+	-	+	+	-	TRUE	0
pet	6mo	CD8	pp65	-	+	+	+	TRUE	0		pet	d98	CD4	pp65	+	-	+	+	+	TRUE	0
pet	6mo	CD8	pp65	+	-	-	-	TRUE	0		pet	d98	CD4	pp65	+	+	-	-	-	TRUE	0.0177666
pet	6mo	CD8	pp65	+	-	-	+	TRUE	0		pet	d98	CD4	pp65	+	+	-	-	+	TRUE	0.00236888
pet	6mo	CD8	pp65	+	-	+	-	TRUE	0.0804945		pet	d98	CD4	pp65	+	+	-	+	-	TRUE	0
pet	6mo	CD8	pp65	+	-	+	+	TRUE	0		pet	d98	CD4	pp65	+	+	-	+	+	TRUE	0
pet	6mo	CD8	pp65	+	+	-	-	TRUE	0		pet	d98	CD4	pp65	+	+	+	-	-	TRUE	0.00676521
pet	6mo	CD8	pp65	+	+	-	+	TRUE	0		pet	d98	CD4	pp65	+	+	+	-	+	TRUE	0.00355332
pet	6mo	CD8	pp65	+	+	+	-	TRUE	0		pet	d98	CD4	pp65	+	+	+	+	-	TRUE	0
pet	6mo	CD8	pp65	+	+	+	+	TRUE	0		pet	d98	CD4	pp65	+	+	+	+	+	TRUE	0
pet	6mo	CD8	pp65	-	-	-	+	TRUE	0		pet	d98	CD4	pp65	-	-	-	-	+	TRUE	0.0343112
pet	6mo	CD8	pp65	-	-	+	+	TRUE	0.00391896		pet	d98	CD4	pp65	-	-	-	+	+	TRUE	0
pet	6mo	CD8	pp65	-	+	-	-	TRUE	0		pet	d98	CD4	pp65	-	-	+	-	-	TRUE	0.0343112
pet	6mo	CD8	pp65	-	+	-	+	TRUE	0		pet	d98	CD4	pp65	-	-	+	-	+	TRUE	0
pet	6mo	CD8	pp65	-	+	+	-	TRUE	0		pet	d98	CD4	pp65	-	-	+	+	-	TRUE	0
pet	6mo	CD8	pp65	-	+	+	+	TRUE	0		pet	d98	CD4	pp65	-	-	+	+	+	TRUE	0
pet	6mo	CD8	pp65	+	-	-	-	TRUE	0.0555226		pet	d98	CD4	pp65	-	+	-	-	-	TRUE	0.531987
pet	6mo	CD8	pp65	+	-	-	+	TRUE	0.00391896		pet	d98	CD4	pp65	-	+	-	-	+	TRUE	0.0514668
pet	6mo	CD8	pp65	+	-	+	-	TRUE	0.314603		pet	d98	CD4	pp65	-	+	-	+	-	TRUE	0.102934
pet	6mo	CD8	pp65	+	-	+	+	TRUE	0.0979739		pet	d98	CD4	pp65	-	+	-	+	+	TRUE	0.0514668
pet	6mo	CD8	pp65	+	+	-	-	TRUE	0.00391896		pet	d98	CD4	pp65	-	+	+	-	-	TRUE	0.0686224
pet	6mo	CD8	pp65	+	+	-	+	TRUE	0		pet	d98	CD4	pp65	-	+	+	-	+	TRUE	0.0171556
pet	6mo	CD8	pp65	+	+	+	-	TRUE	0		pet	d98	CD4	pp65	-	+	+	+	-	TRUE	0
pet	6mo	CD8	pp65	+	+	+	+	TRUE	0.00391896		pet	d98	CD4	pp65	-	+	+	+	+	TRUE	0
pro	6mo	CD8	pp65	-	-	-	+	TRUE	0		pet	d98	CD4	pp65	+	-	-	-	-	TRUE	0.395069
pro	6mo	CD8	pp65	-	-	+	+	TRUE	0		pet	d98	CD4	pp65	+	-	-	-	+	TRUE	0
pro	6mo	CD8	pp65	-	+	-	-	TRUE	0.00443636		pet	d98	CD4	pp65	+	-	-	+	-	TRUE	0
pro	6mo	CD8	pp65	-	+	-	+	TRUE	0		pet	d98	CD4	pp65	+	-	-	+	+	TRUE	0
pro	6mo	CD8	pp65	-	+	+	-	TRUE	0		pet	d98	CD4	pp65	+	-	+	-	-	TRUE	0.0514668
pro	6mo	CD8	pp65	-	+	+	+	TRUE	0		pet	d98	CD4	pp65	+	-	+	-	+	TRUE	0.0343112
pro	6mo	CD8	pp65	+	-	-	-	TRUE	0.0576727		pet	d98	CD4	pp65	+	-	+	+	-	TRUE	0
pro	6mo	CD8	pp65	+	-	-	+	TRUE	0		pet	d98	CD4	pp65	+	-	+	+	+	TRUE	0
pro	6mo	CD8	pp65	+	-	+	-	TRUE	5.36596		pet	d98	CD4	pp65	+	+	-	-	-	TRUE	0.325956
pro	6mo	CD8	pp65	+	-	+	+	TRUE	0.558981		pet	d98	CD4	pp65	+	+	-	-	+	TRUE	0.171556
pro	6mo	CD8	pp65	+	+	-	-	TRUE	0		pet	d98	CD4	pp65	+	+	-	+	-	TRUE	0.0171556
pro	6mo	CD8	pp65	+	+	-	+	TRUE	0		pet	d98	CD4	pp65	+	+	-	+	+	TRUE	0.0171556
pro	6mo	CD8	pp65	+	+	+	-	TRUE	0.0643473		pet	d98	CD4	pp65	+	+	+	-	-	TRUE	0.0343112
pro	6mo	CD8	pp65	+	+	+	+	TRUE	0		pet	d98	CD4	pp65	+	+	+	-	+	TRUE	0.137245
pro	6mo	CD8	pp65	-	-	-	+	TRUE	3.14e-05		pet	d98	CD4	pp65	+	+	+	+	-	TRUE	0
pro	6mo	CD8	pp65	-	-	+	+	TRUE	0		pet	d98	CD4	pp65	+	+	+	+	+	TRUE	0
pro	6mo	CD8	pp65	-	+	-	-	TRUE	0.0026168		pro	d98	CD4	pp65	-	-	-	-	+	TRUE	0
pro	6mo	CD8	pp65	-	+	-	+	TRUE	0		pro	d98	CD4	pp65	-	-	-	+	+	TRUE	0
pro	6mo	CD8	pp65	-	+	+	-	TRUE	0		pro	d98	CD4	pp65	-	-	+	-	-	TRUE	0.0059591
pro	6mo	CD8	pp65	-	+	+	+	TRUE	0		pro	d98	CD4	pp65	-	-	+	-	+	TRUE	0
pro	6mo	CD8	pp65	+	-	-	-	TRUE	0.0763945		pro	d98	CD4	pp65	-	-	+	+	-	TRUE	0.00236111
pro	6mo	CD8	pp65	+	-	-	+	TRUE	0.00646346		pro	d98	CD4	pp65	-	-	+	+	+	TRUE	0
pro	6mo	CD8	pp65	+	-	+	-	TRUE	3.37912		pro	d98	CD4	pp65	-	+	-	-	-	TRUE	0.0152965
pro	6mo	CD8	pp65	+	-	+	+	TRUE	0.683865		pro	d98	CD4	pp65	-	+	-	-	+	TRUE	0.00472222
pro	6mo	CD8	pp65	+	+	-	-	TRUE	0.0103415		pro	d98	CD4	pp65	-	+	-	+	-	TRUE	0.0400318
pro	6mo	CD8	pp65	+	+	-	+	TRUE	0.00129269		pro	d98	CD4	pp65	-	+	-	+	+	TRUE	0.0141666
pro	6mo	CD8	pp65	+	+	+	-	TRUE	0.138318		pro	d98	CD4	pp65	-	+	+	-	-	TRUE	0.00708332
pro	6mo	CD8	pp65	+	+	+	+	TRUE	0.0801469		pro	d98	CD4	pp65	-	+	+	-	+	TRUE	0
pet	6mo	CD8	pp65	-	-	-	+	TRUE	9.64e-05		pro	d98	CD4	pp65	-	+	+	+	-	TRUE	0
pet	6mo	CD8	pp65	-	-	+	+	TRUE	0.00143941		pro	d98	CD4	pp65	-	+	+	+	+	TRUE	0.00236111
pet	6mo	CD8	pp65	-	+	-	-	TRUE	0.000241		pro	d98	CD4	pp65	+	-	-	-	-	TRUE	0.000112
pet	6mo	CD8	pp65	-	+	-	+	TRUE	0		pro	d98	CD4	pp65	+	-	-	-	+	TRUE	0
pet	6mo	CD8	pp65	-	+	+	-	TRUE	0.00714886		pro	d98	CD4	pp65	+	-	-	+	-	TRUE	0.0138454
pet	6mo	CD8	pp65	-	+	+	+	TRUE	0		pro	d98	CD4	pp65	+	-	-	+	+	TRUE	0
pet	6mo	CD8	pp65	+	-	-	-	TRUE	0.252778		pro	d98	CD4	pp65	+	-	+	-	-	TRUE	0.0275303
pet	6mo	CD8	pp65	+	-	-	+	TRUE	0.028486		pro	d98	CD4	pp65	+	-	+	-	+	TRUE	0
pet	6mo	CD8	pp65	+	-	+	-	TRUE	2.36493		pro	d98	CD4	pp65	+	-	+	+	-	TRUE	0.00236111
pet	6mo	CD8	pp65	+	-	+	+	TRUE	0.692775		pro	d98	CD4	pp65	+	-	+	+	+	TRUE	0
pet	6mo	CD8	pp65	+	+	-	-	TRUE	0.0207171		pro	d98	CD4	pp65	+	+	-	-	-	TRUE	0.136891
pet	6mo	CD8	pp65	+	+	-	+	TRUE	0.0129482		pro	d98	CD4	pp65	+	+	-	-	+	TRUE	0.0283333
pet	6mo	CD8	pp65	+	+	+	-	TRUE	0.0271912		pro	d98	CD4	pp65	+	+	-	+	-	TRUE	0.0519444
pet	6mo	CD8	pp65	+	+	+	+	TRUE	0.0323704		pro	d98	CD4	pp65	+	+	-	+	+	TRUE	0.0259722
pet	6mo	CD8	pp65	-	-	-	+	TRUE	0		pro	d98	CD4	pp65	+	+	+	-	-	TRUE	0.103835
pet	6mo	CD8	pp65	-	-	+	+	TRUE	0.00137118		pro	d98	CD4	pp65	+	+	+	-	+	TRUE	0.10625
pet	6mo	CD8	pp65	-	+	-	-	TRUE	0.00598629		pro	d98	CD4	pp65	+	+	+	+	-	TRUE	0.0141666
pet	6mo	CD8	pp65	-	+	-	+	TRUE	0		pro	d98	CD4	pp65	+	+	+	+	+	TRUE	0.0377777
pet	6mo	CD8	pp65	-	+	+	-	TRUE	0.00573551		pet	d98	CD4	pp65	-	-	-	-	+	TRUE	0
pet	6mo	CD8	pp65	-	+	+	+	TRUE	0		pet	d98	CD4	pp65	-	-	-	+	+	TRUE	0
pet	6mo	CD8	pp65	+	-	-	-	TRUE	0.0813225		pet	d98	CD4	pp65	-	-	+	-	-	TRUE	0
pet	6mo	CD8	pp65	+	-	-	+	TRUE	0.0209358		pet	d98	CD4	pp65	-	-	+	-	+	TRUE	0
pet	6mo	CD8	pp65	+	-	+	-	TRUE	0.358676		pet	d98	CD4	pp65	-	-	+	+	-	TRUE	0
pet	6mo	CD8	pp65	+	-	+	+	TRUE	0.0824975		pet	d98	CD4	pp65	-	-	+	+	+	TRUE	0
pet	6mo	CD8	pp65	+	+	-	-	TRUE	0.0130849		pet	d98	CD4	pp65	-	+	-	-	-	TRUE	0.0630247
pet	6mo	CD8	pp65	+	+	-	+	TRUE	0		pet	d98	CD4	pp65	-	+	-	-	+	TRUE	0.00663086
pet	6mo	CD8	pp65	+	+	+	-	TRUE	0.00654245		pet	d98	CD4	pp65	-	+	-	+	-	TRUE	0.00221029
pet	6mo	CD8	pp65	+	+	+	+	TRUE	0.00523396		pet	d98	CD4	pp65	-	+	-	+	+	TRUE	0.00221029
pro	6mo	CD8	pp65	-	-	-	+	TRUE	0		pet	d98	CD4	pp65	-	+	+	-	-	TRUE	0.0110514
pro	6mo	CD8	pp65	-	-	+	+	TRUE	0		pet	d98	CD4	pp65	-	+	+	-	+	TRUE	0.00442057
pro	6mo	CD8	pp65	-	+	-	-	TRUE	0.0106231		pet	d98	CD4	pp65	-	+	+	+	-	TRUE	0
pro	6mo	CD8	pp65	-	+	-	+	TRUE	0		pet	d98	CD4	pp65	-	+	+	+	+	TRUE	0
pro	6mo	CD8	pp65	-	+	+	-	TRUE	0.00314455		pet	d98	CD4	pp65	+	-	-	-	-	TRUE	0.189052
pro	6mo	CD8	pp65	-	+	+	+	TRUE	0		pet	d98	CD4	pp65	+	-	-	-	+	TRUE	0.00223133
pro	6mo	CD8	pp65	+	-	-	-	TRUE	0.0744917		pet	d98	CD4	pp65	+	-	-	+	-	TRUE	0.00442057
pro	6mo	CD8	pp65	+	-	-	+	TRUE	0.00314455		pet	d98	CD4	pp65	+	-	-	+	+	TRUE	0
pro	6mo	CD8	pp65	+	-	+	-	TRUE	1.0802		pet	d98	CD4	pp65	+	-	+	-	-	TRUE	0.0287968
pro	6mo	CD8	pp65	+	-	+	+	TRUE	0.056602		pet	d98	CD4	pp65	+	-	+	-	+	TRUE	0
pro	6mo	CD8	pp65	+	+	-	-	TRUE	0		pet	d98	CD4	pp65	+	-	+	+	-	TRUE	0
pro	6mo	CD8	pp65	+	+	-	+	TRUE	0		pet	d98	CD4	pp65	+	-	+	+	+	TRUE	0
pro	6mo	CD8	pp65	+	+	+	-	TRUE	0		pet	d98	CD4	pp65	+	+	-	-	-	TRUE	0.0442057
pro	6mo	CD8	pp65	+	+	+	+	TRUE	0		pet	d98	CD4	pp65	+	+	-	-	+	TRUE	0.00442057
pro	6mo	CD8	pp65	-	-	-	+	TRUE	0		pet	d98	CD4	pp65	+	+	-	+	-	TRUE	0
pro	6mo	CD8	pp65	-	-	+	+	TRUE	0		pet	d98	CD4	pp65	+	+	-	+	+	TRUE	0
pro	6mo	CD8	pp65	-	+	-	-	TRUE	0.0272063		pet	d98	CD4	pp65	+	+	+	-	-	TRUE	0.0375749
pro	6mo	CD8	pp65	-	+	-	+	TRUE	0		pet	d98	CD4	pp65	+	+	+	-	+	TRUE	0.0110514
pro	6mo	CD8	pp65	-	+	+	-	TRUE	0		pet	d98	CD4	pp65	+	+	+	+	-	TRUE	0
pro	6mo	CD8	pp65	-	+	+	+	TRUE	0		pet	d98	CD4	pp65	+	+	+	+	+	TRUE	0
pro	6mo	CD8	pp65	+	-	-	-	TRUE	0.0399893		pet	d98	CD4	pp65	-	-	-	-	+	TRUE	0.00271518
pro	6mo	CD8	pp65	+	-	-	+	TRUE	0		pet	d98	CD4	pp65	-	-	-	+	+	TRUE	0
pro	6mo	CD8	pp65	+	-	+	-	TRUE	1.06748		pet	d98	CD4	pp65	-	-	+	-	-	TRUE	0
pro	6mo	CD8	pp65	+	-	+	+	TRUE	0.106638		pet	d98	CD4	pp65	-	-	+	-	+	TRUE	0.00342439
pro	6mo	CD8	pp65	+	+	-	-	TRUE	0		pet	d98	CD4	pp65	-	-	+	+	-	TRUE	0.00275573
pro	6mo	CD8	pp65	+	+	-	+	TRUE	0		pet	d98	CD4	pp65	-	-	+	+	+	TRUE	0
pro	6mo	CD8	pp65	+	+	+	-	TRUE	0.0666489		pet	d98	CD4	pp65	-	+	-	-	-	TRUE	0.0165344
pro	6mo	CD8	pp65	+	+	+	+	TRUE	0.0133298		pet	d98	CD4	pp65	-	+	-	-	+	TRUE	0
pet	6mo	CD8	pp65	-	-	-	+	TRUE	0		pet	d98	CD4	pp65	-	+	-	+	-	TRUE	0.000669
pet	6mo	CD8	pp65	-	-	+	+	TRUE	0		pet	d98	CD4	pp65	-	+	-	+	+	TRUE	0
pet	6mo	CD8	pp65	-	+	-	-	TRUE	0		pet	d98	CD4	pp65	-	+	+	-	-	TRUE	0
pet	6mo	CD8	pp65	-	+	-	+	TRUE	0		pet	d98	CD4	pp65	-	+	+	-	+	TRUE	0
pet	6mo	CD8	pp65	-	+	+	-	TRUE	0.0121572		pet	d98	CD4	pp65	-	+	+	+	-	TRUE	0
pet	6mo	CD8	pp65	-	+	+	+	TRUE	0		pet	d98	CD4	pp65	-	+	+	+	+	TRUE	0
pet	6mo	CD8	pp65	+	-	-	-	TRUE	0.0475869		pet	d98	CD4	pp65	+	-	-	-	-	TRUE	0.577298
pet	6mo	CD8	pp65	+	-	-	+	TRUE	0.00356144		pet	d98	CD4	pp65	+	-	-	-	+	TRUE	0.00409305
pet	6mo	CD8	pp65	+	-	+	-	TRUE	1.71986		pet	d98	CD4	pp65	+	-	-	+	-	TRUE	0.0330688
pet	6mo	CD8	pp65	+	-	+	+	TRUE	0.0801325		pet	d98	CD4	pp65	+	-	-	+	+	TRUE	0
pet	6mo	CD8	pp65	+	+	-	-	TRUE	0		pet	d98	CD4	pp65	+	-	+	-	-	TRUE	0.00510599
pet	6mo	CD8	pp65	+	+	-	+	TRUE	0		pet	d98	CD4	pp65	+	-	+	-	+	TRUE	0.00196543
pet	6mo	CD8	pp65	+	+	+	-	TRUE	0.00534217		pet	d98	CD4	pp65	+	-	+	+	-	TRUE	0.00137787
pet	6mo	CD8	pp65	+	+	+	+	TRUE	0.00178072		pet	d98	CD4	pp65	+	-	+	+	+	TRUE	0.00137787
pro	6mo	CD8	pp65	-	-	-	+	TRUE	0		pet	d98	CD4	pp65	+	+	-	-	-	TRUE	0.0233832
pro	6mo	CD8	pp65	-	-	+	+	TRUE	0		pet	d98	CD4	pp65	+	+	-	-	+	TRUE	0.00551146
pro	6mo	CD8	pp65	-	+	-	-	TRUE	0		pet	d98	CD4	pp65	+	+	-	+	-	TRUE	0
pro	6mo	CD8	pp65	-	+	-	+	TRUE	0		pet	d98	CD4	pp65	+	+	-	+	+	TRUE	0
pro	6mo	CD8	pp65	-	+	+	-	TRUE	0		pet	d98	CD4	pp65	+	+	+	-	-	TRUE	0
pro	6mo	CD8	pp65	-	+	+	+	TRUE	0		pet	d98	CD4	pp65	+	+	+	-	+	TRUE	0.000669
pro	6mo	CD8	pp65	+	-	-	-	TRUE	0.137064		pet	d98	CD4	pp65	+	+	+	+	-	TRUE	0
pro	6mo	CD8	pp65	+	-	-	+	TRUE	0.15875		pet	d98	CD4	pp65	+	+	+	+	+	TRUE	0.00137787
pro	6mo	CD8	pp65	+	-	+	-	TRUE	4.38277		pet	d98	CD4	pp65	-	-	-	-	+	TRUE	0
pro	6mo	CD8	pp65	+	-	+	+	TRUE	4.92534		pet	d98	CD4	pp65	-	-	-	+	+	TRUE	0
pro	6mo	CD8	pp65	+	+	-	-	TRUE	0.038949		pet	d98	CD4	pp65	-	-	+	-	-	TRUE	0
pro	6mo	CD8	pp65	+	+	-	+	TRUE	0.0689097		pet	d98	CD4	pp65	-	-	+	-	+	TRUE	2.14e-05
pro	6mo	CD8	pp65	+	+	+	-	TRUE	0.0988705		pet	d98	CD4	pp65	-	-	+	+	-	TRUE	0.000997
pro	6mo	CD8	pp65	+	+	+	+	TRUE	0.356533		pet	d98	CD4	pp65	-	-	+	+	+	TRUE	0
pet	6mo	CD8	pp65	-	-	-	+	TRUE	0		pet	d98	CD4	pp65	-	+	-	-	-	TRUE	0.00445984
pet	6mo	CD8	pp65	-	-	+	+	TRUE	0		pet	d98	CD4	pp65	-	+	-	-	+	TRUE	0.00398903
pet	6mo	CD8	pp65	-	+	-	-	TRUE	0.000972		pet	d98	CD4	pp65	-	+	-	+	-	TRUE	0.0109698
pet	6mo	CD8	pp65	-	+	-	+	TRUE	0		pet	d98	CD4	pp65	-	+	-	+	+	TRUE	0.00498629
pet	6mo	CD8	pp65	-	+	+	-	TRUE	0.0105876		pet	d98	CD4	pp65	-	+	+	-	-	TRUE	0.000997
pet	6mo	CD8	pp65	-	+	+	+	TRUE	0		pet	d98	CD4	pp65	-	+	+	-	+	TRUE	0
pet	6mo	CD8	pp65	+	-	-	-	TRUE	0.0644979		pet	d98	CD4	pp65	-	+	+	+	-	TRUE	0
pet	6mo	CD8	pp65	+	-	-	+	TRUE	0		pet	d98	CD4	pp65	-	+	+	+	+	TRUE	0
pet	6mo	CD8	pp65	+	-	+	-	TRUE	0.758526		pet	d98	CD4	pp65	+	-	-	-	-	TRUE	0.133512
pet	6mo	CD8	pp65	+	-	+	+	TRUE	0.0317628		pet	d98	CD4	pp65	+	-	-	-	+	TRUE	0
pet	6mo	CD8	pp65	+	+	-	-	TRUE	0		pet	d98	CD4	pp65	+	-	-	+	-	TRUE	0
pet	6mo	CD8	pp65	+	+	-	+	TRUE	0		pet	d98	CD4	pp65	+	-	-	+	+	TRUE	0
pet	6mo	CD8	pp65	+	+	+	-	TRUE	0.0105876		pet	d98	CD4	pp65	+	-	+	-	-	TRUE	0.00543569
pet	6mo	CD8	pp65	+	+	+	+	TRUE	0		pet	d98	CD4	pp65	+	-	+	-	+	TRUE	6.42e-05
pet	6mo	CD8	pp65	-	-	-	+	TRUE	0		pet	d98	CD4	pp65	+	-	+	+	-	TRUE	2.14e-05
pet	6mo	CD8	pp65	-	-	+	+	TRUE	0		pet	d98	CD4	pp65	+	-	+	+	+	TRUE	0
pet	6mo	CD8	pp65	-	+	-	-	TRUE	0		pet	d98	CD4	pp65	+	+	-	-	-	TRUE	0.0559748
pet	6mo	CD8	pp65	-	+	-	+	TRUE	0		pet	d98	CD4	pp65	+	+	-	-	+	TRUE	0.0069808
pet	6mo	CD8	pp65	-	+	+	-	TRUE	0.0082585		pet	d98	CD4	pp65	+	+	-	+	-	TRUE	0.00398903
pet	6mo	CD8	pp65	-	+	+	+	TRUE	0		pet	d98	CD4	pp65	+	+	-	+	+	TRUE	0.00398903
pet	6mo	CD8	pp65	+	-	-	-	TRUE	0.186311		pet	d98	CD4	pp65	+	+	+	-	-	TRUE	0.0229583
pet	6mo	CD8	pp65	+	-	-	+	TRUE	0		pet	d98	CD4	pp65	+	+	+	-	+	TRUE	0.0139616
pet	6mo	CD8	pp65	+	-	+	-	TRUE	2.07793		pet	d98	CD4	pp65	+	+	+	+	-	TRUE	0
pet	6mo	CD8	pp65	+	-	+	+	TRUE	0.0893655		pet	d98	CD4	pp65	+	+	+	+	+	TRUE	0
pet	6mo	CD8	pp65	+	+	-	-	TRUE	0		pet	d98	CD4	pp65	-	-	-	-	+	TRUE	0.00269418
pet	6mo	CD8	pp65	+	+	-	+	TRUE	0		pet	d98	CD4	pp65	-	-	-	+	+	TRUE	0
pet	6mo	CD8	pp65	+	+	+	-	TRUE	0.00893655		pet	d98	CD4	pp65	-	-	+	-	-	TRUE	0
pet	6mo	CD8	pp65	+	+	+	+	TRUE	0		pet	d98	CD4	pp65	-	-	+	-	+	TRUE	0.0010479
pro	6mo	CD8	pp65	-	-	-	+	TRUE	0		pet	d98	CD4	pp65	-	-	+	+	-	TRUE	0.0010479
pro	6mo	CD8	pp65	-	-	+	+	TRUE	0.00371747		pet	d98	CD4	pp65	-	-	+	+	+	TRUE	0
pro	6mo	CD8	pp65	-	+	-	-	TRUE	0.00371747		pet	d98	CD4	pp65	-	+	-	-	-	TRUE	0.045366
pro	6mo	CD8	pp65	-	+	-	+	TRUE	0		pet	d98	CD4	pp65	-	+	-	-	+	TRUE	0
pro	6mo	CD8	pp65	-	+	+	-	TRUE	0		pet	d98	CD4	pp65	-	+	-	+	-	TRUE	0
pro	6mo	CD8	pp65	-	+	+	+	TRUE	0		pet	d98	CD4	pp65	-	+	-	+	+	TRUE	0
pro	6mo	CD8	pp65	+	-	-	-	TRUE	0.0334572		pet	d98	CD4	pp65	-	+	+	-	-	TRUE	0
pro	6mo	CD8	pp65	+	-	-	+	TRUE	0		pet	d98	CD4	pp65	-	+	+	-	+	TRUE	0
pro	6mo	CD8	pp65	+	-	+	-	TRUE	0.609665		pet	d98	CD4	pp65	-	+	+	+	-	TRUE	0
pro	6mo	CD8	pp65	+	-	+	+	TRUE	0.0185874		pet	d98	CD4	pp65	-	+	+	+	+	TRUE	0
pro	6mo	CD8	pp65	+	+	-	-	TRUE	0		pet	d98	CD4	pp65	+	-	-	-	-	TRUE	0.336603
pro	6mo	CD8	pp65	+	+	-	+	TRUE	0		pet	d98	CD4	pp65	+	-	-	-	+	TRUE	0.000747
pro	6mo	CD8	pp65	+	+	+	-	TRUE	0		pet	d98	CD4	pp65	+	-	-	+	-	TRUE	0.0010479
pro	6mo	CD8	pp65	+	+	+	+	TRUE	0		pet	d98	CD4	pp65	+	-	-	+	+	TRUE	0
pet	6mo	CD8	pp65	-	-	-	+	TRUE	0		pet	d98	CD4	pp65	+	-	+	-	-	TRUE	0.0288945
pet	6mo	CD8	pp65	-	-	+	+	TRUE	0		pet	d98	CD4	pp65	+	-	+	-	+	TRUE	0
pet	6mo	CD8	pp65	-	+	-	-	TRUE	0.00449375		pet	d98	CD4	pp65	+	-	+	+	-	TRUE	0
pet	6mo	CD8	pp65	-	+	-	+	TRUE	0		pet	d98	CD4	pp65	+	-	+	+	+	TRUE	0
pet	6mo	CD8	pp65	-	+	+	-	TRUE	0		pet	d98	CD4	pp65	+	+	-	-	-	TRUE	0.0697712
pet	6mo	CD8	pp65	-	+	+	+	TRUE	0		pet	d98	CD4	pp65	+	+	-	-	+	TRUE	0.0203625
pet	6mo	CD8	pp65	+	-	-	-	TRUE	0.0265463		pet	d98	CD4	pp65	+	+	-	+	-	TRUE	0.00509061
pet	6mo	CD8	pp65	+	-	-	+	TRUE	0.00442439		pet	d98	CD4	pp65	+	+	-	+	+	TRUE	0.00254531
pet	6mo	CD8	pp65	+	-	+	-	TRUE	0.409143		pet	d98	CD4	pp65	+	+	+	-	-	TRUE	0.0239557
pet	6mo	CD8	pp65	+	-	+	+	TRUE	0.192496		pet	d98	CD4	pp65	+	+	+	-	+	TRUE	0.0101812
pet	6mo	CD8	pp65	+	+	-	-	TRUE	0.0103236		pet	d98	CD4	pp65	+	+	+	+	-	TRUE	0
pet	6mo	CD8	pp65	+	+	-	+	TRUE	0.00442439		pet	d98	CD4	pp65	+	+	+	+	+	TRUE	0
pet	6mo	CD8	pp65	+	+	+	-	TRUE	0.0235967		pro	d98	CD4	pp65	-	-	-	-	+	TRUE	0
pet	6mo	CD8	pp65	+	+	+	+	TRUE	0.0206471		pro	d98	CD4	pp65	-	-	-	+	+	TRUE	0
pet	6mo	CD8	pp65	-	-	-	+	TRUE	0		pro	d98	CD4	pp65	-	-	+	-	-	TRUE	0
pet	6mo	CD8	pp65	-	-	+	+	TRUE	0		pro	d98	CD4	pp65	-	-	+	-	+	TRUE	0
pet	6mo	CD8	pp65	-	+	-	-	TRUE	0		pro	d98	CD4	pp65	-	-	+	+	-	TRUE	0
pet	6mo	CD8	pp65	-	+	-	+	TRUE	0		pro	d98	CD4	pp65	-	-	+	+	+	TRUE	0
pet	6mo	CD8	pp65	-	+	+	-	TRUE	0.00111611		pro	d98	CD4	pp65	-	+	-	-	-	TRUE	0.00998722
pet	6mo	CD8	pp65	-	+	+	+	TRUE	0		pro	d98	CD4	pp65	-	+	-	-	+	TRUE	0.00602289
pet	6mo	CD8	pp65	+	-	-	-	TRUE	0.046308		pro	d98	CD4	pp65	-	+	-	+	-	TRUE	0.00602289
pet	6mo	CD8	pp65	+	-	-	+	TRUE	0.00353594		pro	d98	CD4	pp65	-	+	-	+	+	TRUE	0.0100381
pet	6mo	CD8	pp65	+	-	+	-	TRUE	0.94822		pro	d98	CD4	pp65	-	+	+	-	-	TRUE	0.00200763
pet	6mo	CD8	pp65	+	-	+	+	TRUE	0.082102		pro	d98	CD4	pp65	-	+	+	-	+	TRUE	0
pet	6mo	CD8	pp65	+	+	-	-	TRUE	0		pro	d98	CD4	pp65	-	+	+	+	-	TRUE	0
pet	6mo	CD8	pp65	+	+	-	+	TRUE	0		pro	d98	CD4	pp65	-	+	+	+	+	TRUE	0
pet	6mo	CD8	pp65	+	+	+	-	TRUE	0		pro	d98	CD4	pp65	+	-	-	-	-	TRUE	0.240991
pet	6mo	CD8	pp65	+	+	+	+	TRUE	0		pro	d98	CD4	pp65	+	-	-	-	+	TRUE	0
pro	6mo	CD8	pp65	-	-	-	+	TRUE	0		pro	d98	CD4	pp65	+	-	-	+	-	TRUE	0.00594932
pro	6mo	CD8	pp65	-	-	+	+	TRUE	0		pro	d98	CD4	pp65	+	-	-	+	+	TRUE	0
pro	6mo	CD8	pp65	-	+	-	-	TRUE	0		pro	d98	CD4	pp65	+	-	+	-	-	TRUE	0.00600591
pro	6mo	CD8	pp65	-	+	-	+	TRUE	0		pro	d98	CD4	pp65	+	-	+	-	+	TRUE	0
pro	6mo	CD8	pp65	-	+	+	-	TRUE	0.00299708		pro	d98	CD4	pp65	+	-	+	+	-	TRUE	0
pro	6mo	CD8	pp65	-	+	+	+	TRUE	0		pro	d98	CD4	pp65	+	-	+	+	+	TRUE	0
pro	6mo	CD8	pp65	+	-	-	-	TRUE	0.00515818		pro	d98	CD4	pp65	+	+	-	-	-	TRUE	0.138498
pro	6mo	CD8	pp65	+	-	-	+	TRUE	0		pro	d98	CD4	pp65	+	+	-	-	+	TRUE	0.0140534
pro	6mo	CD8	pp65	+	-	+	-	TRUE	1.37881		pro	d98	CD4	pp65	+	+	-	+	-	TRUE	0
pro	6mo	CD8	pp65	+	-	+	+	TRUE	0.0169153		pro	d98	CD4	pp65	+	+	-	+	+	TRUE	0.00401526
pro	6mo	CD8	pp65	+	+	-	-	TRUE	0		pro	d98	CD4	pp65	+	+	+	-	-	TRUE	0.0140534
pro	6mo	CD8	pp65	+	+	-	+	TRUE	0		pro	d98	CD4	pp65	+	+	+	-	+	TRUE	0.00803052
pro	6mo	CD8	pp65	+	+	+	-	TRUE	0.0176356		pro	d98	CD4	pp65	+	+	+	+	-	TRUE	0.00200763
pro	6mo	CD8	pp65	+	+	+	+	TRUE	0.00587855		pro	d98	CD4	pp65	+	+	+	+	+	TRUE	0
pet	6mo	CD8	pp65	-	-	-	+	TRUE	0		pet	d98	CD4	pp65	-	-	-	-	+	TRUE	0.00664518
pet	6mo	CD8	pp65	-	-	+	+	TRUE	0		pet	d98	CD4	pp65	-	-	-	+	+	TRUE	0
pet	6mo	CD8	pp65	-	+	-	-	TRUE	0.00816733		pet	d98	CD4	pp65	-	-	+	-	-	TRUE	0.758789
pet	6mo	CD8	pp65	-	+	-	+	TRUE	0		pet	d98	CD4	pp65	-	-	+	-	+	TRUE	0
pet	6mo	CD8	pp65	-	+	+	-	TRUE	0.00341463		pet	d98	CD4	pp65	-	-	+	+	-	TRUE	0.0168835
pet	6mo	CD8	pp65	-	+	+	+	TRUE	0		pet	d98	CD4	pp65	-	-	+	+	+	TRUE	0
pet	6mo	CD8	pp65	+	-	-	-	TRUE	0.894739		pet	d98	CD4	pp65	-	+	-	-	-	TRUE	0.0129816
pet	6mo	CD8	pp65	+	-	-	+	TRUE	0		pet	d98	CD4	pp65	-	+	-	-	+	TRUE	0.00166129
pet	6mo	CD8	pp65	+	-	+	-	TRUE	4.57956		pet	d98	CD4	pp65	-	+	-	+	-	TRUE	0.0138314
pet	6mo	CD8	pp65	+	-	+	+	TRUE	0.139413		pet	d98	CD4	pp65	-	+	-	+	+	TRUE	0.00166129
pet	6mo	CD8	pp65	+	+	-	-	TRUE	0.0207591		pet	d98	CD4	pp65	-	+	+	-	-	TRUE	0
pet	6mo	CD8	pp65	+	+	-	+	TRUE	0		pet	d98	CD4	pp65	-	+	+	-	+	TRUE	0
pet	6mo	CD8	pp65	+	+	+	-	TRUE	0.027014		pet	d98	CD4	pp65	-	+	+	+	-	TRUE	0.00166129
pet	6mo	CD8	pp65	+	+	+	+	TRUE	0.00158423		pet	d98	CD4	pp65	-	+	+	+	+	TRUE	0.00166129
pro	6mo	CD8	pp65	-	-	-	+	TRUE	0		pet	d98	CD4	pp65	+	-	-	-	-	TRUE	0.909939
pro	6mo	CD8	pp65	-	-	+	+	TRUE	0		pet	d98	CD4	pp65	+	-	-	-	+	TRUE	0.0105088
pro	6mo	CD8	pp65	-	+	-	-	TRUE	0		pet	d98	CD4	pp65	+	-	-	+	-	TRUE	0.0926474
pro	6mo	CD8	pp65	-	+	-	+	TRUE	0		pet	d98	CD4	pp65	+	-	-	+	+	TRUE	0
pro	6mo	CD8	pp65	-	+	+	-	TRUE	0		pet	d98	CD4	pp65	+	-	+	-	-	TRUE	0.0231435
pro	6mo	CD8	pp65	-	+	+	+	TRUE	0		pet	d98	CD4	pp65	+	-	+	-	+	TRUE	0.000271
pro	6mo	CD8	pp65	+	-	-	-	TRUE	0.11046		pet	d98	CD4	pp65	+	-	+	+	-	TRUE	0.016613
pro	6mo	CD8	pp65	+	-	-	+	TRUE	0.00420888		pet	d98	CD4	pp65	+	-	+	+	+	TRUE	0
pro	6mo	CD8	pp65	+	-	+	-	TRUE	7.82454		pet	d98	CD4	pp65	+	+	-	-	-	TRUE	0.028242
pro	6mo	CD8	pp65	+	-	+	+	TRUE	1.38654		pet	d98	CD4	pp65	+	+	-	-	+	TRUE	0.0116291
pro	6mo	CD8	pp65	+	+	-	-	TRUE	0.00445832		pet	d98	CD4	pp65	+	+	-	+	-	TRUE	0.00498389
pro	6mo	CD8	pp65	+	+	-	+	TRUE	0		pet	d98	CD4	pp65	+	+	-	+	+	TRUE	0.00332259
pro	6mo	CD8	pp65	+	+	+	-	TRUE	0.0517642		pet	d98	CD4	pp65	+	+	+	-	-	TRUE	0.0152222
pro	6mo	CD8	pp65	+	+	+	+	TRUE	0.0787636		pet	d98	CD4	pp65	+	+	+	-	+	TRUE	0.028242
pro	6mo	CD8	pp65	-	-	-	+	TRUE	0		pet	d98	CD4	pp65	+	+	+	+	-	TRUE	0.00830648
pro	6mo	CD8	pp65	-	-	+	+	TRUE	0		pet	d98	CD4	pp65	+	+	+	+	+	TRUE	0.00830648
pro	6mo	CD8	pp65	-	+	-	-	TRUE	0		pet	d98	CD4	pp65	-	-	-	-	+	TRUE	0.00425915
pro	6mo	CD8	pp65	-	+	-	+	TRUE	0		pet	d98	CD4	pp65	-	-	-	+	+	TRUE	0
pro	6mo	CD8	pp65	-	+	+	-	TRUE	0		pet	d98	CD4	pp65	-	-	+	-	-	TRUE	0.00168202
pro	6mo	CD8	pp65	-	+	+	+	TRUE	0		pet	d98	CD4	pp65	-	-	+	-	+	TRUE	0.00292211
pro	6mo	CD8	pp65	+	-	-	-	TRUE	0.0507357		pet	d98	CD4	pp65	-	-	+	+	-	TRUE	0
pro	6mo	CD8	pp65	+	-	-	+	TRUE	0		pet	d98	CD4	pp65	-	-	+	+	+	TRUE	0.00158506
pro	6mo	CD8	pp65	+	-	+	-	TRUE	0.990856		pet	d98	CD4	pp65	-	+	-	-	-	TRUE	0.0634025
pro	6mo	CD8	pp65	+	-	+	+	TRUE	0		pet	d98	CD4	pp65	-	+	-	-	+	TRUE	0.0221909
pro	6mo	CD8	pp65	+	+	-	-	TRUE	0		pet	d98	CD4	pp65	-	+	-	+	-	TRUE	0.0158506
pro	6mo	CD8	pp65	+	+	-	+	TRUE	0		pet	d98	CD4	pp65	-	+	-	+	+	TRUE	0.00792531
pro	6mo	CD8	pp65	+	+	+	-	TRUE	0.0126839		pet	d98	CD4	pp65	-	+	+	-	-	TRUE	0.00158506
pro	6mo	CD8	pp65	+	+	+	+	TRUE	0.0126839		pet	d98	CD4	pp65	-	+	+	-	+	TRUE	0.00475519
pet	6mo	CD8	pp65	-	-	-	+	TRUE	0		pet	d98	CD4	pp65	-	+	+	+	-	TRUE	0
pet	6mo	CD8	pp65	-	-	+	+	TRUE	0		pet	d98	CD4	pp65	-	+	+	+	+	TRUE	0
pet	6mo	CD8	pp65	-	+	-	-	TRUE	0.0291977		pet	d98	CD4	pp65	+	-	-	-	-	TRUE	0.00540016
pet	6mo	CD8	pp65	-	+	-	+	TRUE	0		pet	d98	CD4	pp65	+	-	-	-	+	TRUE	0.00634025
pet	6mo	CD8	pp65	-	+	+	-	TRUE	0.00973256		pet	d98	CD4	pp65	+	-	-	+	-	TRUE	0.00158506
pet	6mo	CD8	pp65	-	+	+	+	TRUE	0		pet	d98	CD4	pp65	+	-	-	+	+	TRUE	0
pet	6mo	CD8	pp65	+	-	-	-	TRUE	0.215039		pet	d98	CD4	pp65	+	-	+	-	-	TRUE	0.000841
pet	6mo	CD8	pp65	+	-	-	+	TRUE	0		pet	d98	CD4	pp65	+	-	+	-	+	TRUE	0.00634025
pet	6mo	CD8	pp65	+	-	+	-	TRUE	5.42427		pet	d98	CD4	pp65	+	-	+	+	-	TRUE	0
pet	6mo	CD8	pp65	+	-	+	+	TRUE	1.23184		pet	d98	CD4	pp65	+	-	+	+	+	TRUE	0
pet	6mo	CD8	pp65	+	+	-	-	TRUE	0		pet	d98	CD4	pp65	+	+	-	-	-	TRUE	0.050474
pet	6mo	CD8	pp65	+	+	-	+	TRUE	0		pet	d98	CD4	pp65	+	+	-	-	+	TRUE	0.0221909
pet	6mo	CD8	pp65	+	+	+	-	TRUE	0		pet	d98	CD4	pp65	+	+	-	+	-	TRUE	0.00158506
pet	6mo	CD8	pp65	+	+	+	+	TRUE	0.0157928		pet	d98	CD4	pp65	+	+	-	+	+	TRUE	0.00317013
pro	6mo	CD8	pp65	-	-	-	+	TRUE	0		pet	d98	CD4	pp65	+	+	+	-	-	TRUE	0.00634025
pro	6mo	CD8	pp65	-	-	+	+	TRUE	0.00416354		pet	d98	CD4	pp65	+	+	+	-	+	TRUE	0.00475519
pro	6mo	CD8	pp65	-	+	-	-	TRUE	0		pet	d98	CD4	pp65	+	+	+	+	-	TRUE	0
pro	6mo	CD8	pp65	-	+	-	+	TRUE	0		pet	d98	CD4	pp65	+	+	+	+	+	TRUE	0
pro	6mo	CD8	pp65	-	+	+	-	TRUE	0.0283902		pet	d98	CD4	pp65	-	-	-	-	+	TRUE	0
pro	6mo	CD8	pp65	-	+	+	+	TRUE	0		pet	d98	CD4	pp65	-	-	-	+	+	TRUE	0
pro	6mo	CD8	pp65	+	-	-	-	TRUE	0.0530076		pet	d98	CD4	pp65	-	-	+	-	-	TRUE	0.0966567
pro	6mo	CD8	pp65	+	-	-	+	TRUE	0		pet	d98	CD4	pp65	-	-	+	-	+	TRUE	0
pro	6mo	CD8	pp65	+	-	+	-	TRUE	1.88843		pet	d98	CD4	pp65	-	-	+	+	-	TRUE	0.00209411
pro	6mo	CD8	pp65	+	-	+	+	TRUE	0.00114527		pet	d98	CD4	pp65	-	-	+	+	+	TRUE	0.00209411
pro	6mo	CD8	pp65	+	+	-	-	TRUE	0.00416354		pet	d98	CD4	pp65	-	+	-	-	-	TRUE	0.104732
pro	6mo	CD8	pp65	+	+	-	+	TRUE	0		pet	d98	CD4	pp65	-	+	-	-	+	TRUE	0.00628233
pro	6mo	CD8	pp65	+	+	+	-	TRUE	0		pet	d98	CD4	pp65	-	+	-	+	-	TRUE	0.0732938
pro	6mo	CD8	pp65	+	+	+	+	TRUE	0		pet	d98	CD4	pp65	-	+	-	+	+	TRUE	0.00209411
pro	6mo	CD8	pp65	-	-	-	+	TRUE	0		pet	d98	CD4	pp65	-	+	+	-	-	TRUE	0.00418822
pro	6mo	CD8	pp65	-	-	+	+	TRUE	0		pet	d98	CD4	pp65	-	+	+	-	+	TRUE	0
pro	6mo	CD8	pp65	-	+	-	-	TRUE	0		pet	d98	CD4	pp65	-	+	+	+	-	TRUE	0
pro	6mo	CD8	pp65	-	+	-	+	TRUE	0		pet	d98	CD4	pp65	-	+	+	+	+	TRUE	0
pro	6mo	CD8	pp65	-	+	+	-	TRUE	0		pet	d98	CD4	pp65	+	-	-	-	-	TRUE	0.23682
pro	6mo	CD8	pp65	-	+	+	+	TRUE	0		pet	d98	CD4	pp65	+	-	-	-	+	TRUE	2.01e-05
pro	6mo	CD8	pp65	+	-	-	-	TRUE	0		pet	d98	CD4	pp65	+	-	-	+	-	TRUE	0.0126048
pro	6mo	CD8	pp65	+	-	-	+	TRUE	0.00646245		pet	d98	CD4	pp65	+	-	-	+	+	TRUE	0
pro	6mo	CD8	pp65	+	-	+	-	TRUE	0.285096		pet	d98	CD4	pp65	+	-	+	-	-	TRUE	0
pro	6mo	CD8	pp65	+	-	+	+	TRUE	0.0193874		pet	d98	CD4	pp65	+	-	+	-	+	TRUE	0.0021008
pro	6mo	CD8	pp65	+	+	-	-	TRUE	0		pet	d98	CD4	pp65	+	-	+	+	-	TRUE	0
pro	6mo	CD8	pp65	+	+	-	+	TRUE	0		pet	d98	CD4	pp65	+	-	+	+	+	TRUE	0
pro	6mo	CD8	pp65	+	+	+	-	TRUE	0		pet	d98	CD4	pp65	+	+	-	-	-	TRUE	0.301552
pro	6mo	CD8	pp65	+	+	+	+	TRUE	0		pet	d98	CD4	pp65	+	+	-	-	+	TRUE	0.0355999
pet	6mo	CD8	pp65	-	-	-	+	TRUE	0		pet	d98	CD4	pp65	+	+	-	+	-	TRUE	0.0565409
pet	6mo	CD8	pp65	-	-	+	+	TRUE	0		pet	d98	CD4	pp65	+	+	-	+	+	TRUE	0.0104705
pet	6mo	CD8	pp65	-	+	-	-	TRUE	0		pet	d98	CD4	pp65	+	+	+	-	-	TRUE	0.0167529
pet	6mo	CD8	pp65	-	+	-	+	TRUE	0		pet	d98	CD4	pp65	+	+	+	-	+	TRUE	0.00628233
pet	6mo	CD8	pp65	-	+	+	-	TRUE	0.00888927		pet	d98	CD4	pp65	+	+	+	+	-	TRUE	0
pet	6mo	CD8	pp65	-	+	+	+	TRUE	0		pet	d98	CD4	pp65	+	+	+	+	+	TRUE	0
pet	6mo	CD8	pp65	+	-	-	-	TRUE	0.0647614		pro	d98	CD4	pp65	-	-	-	-	+	TRUE	0.000479
pet	6mo	CD8	pp65	+	-	-	+	TRUE	0.0179893		pro	d98	CD4	pp65	-	-	-	+	+	TRUE	0
pet	6mo	CD8	pp65	+	-	+	-	TRUE	1.85691		pro	d98	CD4	pp65	-	-	+	-	-	TRUE	0.00705361
pet	6mo	CD8	pp65	+	-	+	+	TRUE	0.496504		pro	d98	CD4	pp65	-	-	+	-	+	TRUE	0
pet	6mo	CD8	pp65	+	+	-	-	TRUE	0.00239857		pro	d98	CD4	pp65	-	-	+	+	-	TRUE	0
pet	6mo	CD8	pp65	+	+	-	+	TRUE	0.00119929		pro	d98	CD4	pp65	-	-	+	+	+	TRUE	0
pet	6mo	CD8	pp65	+	+	+	-	TRUE	0.0263843		pro	d98	CD4	pp65	-	+	-	-	-	TRUE	0.247644
pet	6mo	CD8	pp65	+	+	+	+	TRUE	0.0227864		pro	d98	CD4	pp65	-	+	-	-	+	TRUE	0.221958
pro	6mo	CD8	pp65	-	-	-	+	TRUE	0		pro	d98	CD4	pp65	-	+	-	+	-	TRUE	0.0692573
pro	6mo	CD8	pp65	-	-	+	+	TRUE	0.00195282		pro	d98	CD4	pp65	-	+	-	+	+	TRUE	0.14256
pro	6mo	CD8	pp65	-	+	-	-	TRUE	0		pro	d98	CD4	pp65	-	+	+	-	-	TRUE	0.0464465
pro	6mo	CD8	pp65	-	+	-	+	TRUE	0		pro	d98	CD4	pp65	-	+	+	-	+	TRUE	0.125366
pro	6mo	CD8	pp65	-	+	+	-	TRUE	0		pro	d98	CD4	pp65	-	+	+	+	-	TRUE	0
pro	6mo	CD8	pp65	-	+	+	+	TRUE	0		pro	d98	CD4	pp65	-	+	+	+	+	TRUE	0.0459674
pro	6mo	CD8	pp65	+	-	-	-	TRUE	0.0645679		pro	d98	CD4	pp65	+	-	-	-	-	TRUE	0.009903
pro	6mo	CD8	pp65	+	-	-	+	TRUE	0.00195282		pro	d98	CD4	pp65	+	-	-	-	+	TRUE	0
pro	6mo	CD8	pp65	+	-	+	-	TRUE	4.67289		pro	d98	CD4	pp65	+	-	-	+	-	TRUE	0
pro	6mo	CD8	pp65	+	-	+	+	TRUE	0.22848		pro	d98	CD4	pp65	+	-	-	+	+	TRUE	0
pro	6mo	CD8	pp65	+	+	-	-	TRUE	0.00195282		pro	d98	CD4	pp65	+	-	+	-	-	TRUE	0
pro	6mo	CD8	pp65	+	+	-	+	TRUE	0		pro	d98	CD4	pp65	+	-	+	-	+	TRUE	0.00417886
pro	6mo	CD8	pp65	+	+	+	-	TRUE	0.054679		pro	d98	CD4	pp65	+	-	+	+	-	TRUE	0
pro	6mo	CD8	pp65	+	+	+	+	TRUE	0.0136697		pro	d98	CD4	pp65	+	-	+	+	+	TRUE	0
pro	6mo	CD8	pp65	-	-	-	+	TRUE	0		pro	d98	CD4	pp65	+	+	-	-	-	TRUE	0.267447
pro	6mo	CD8	pp65	-	-	+	+	TRUE	0		pro	d98	CD4	pp65	+	+	-	-	+	TRUE	0.246552
pro	6mo	CD8	pp65	-	+	-	-	TRUE	0		pro	d98	CD4	pp65	+	+	-	+	-	TRUE	0.029252
pro	6mo	CD8	pp65	-	+	-	+	TRUE	0		pro	d98	CD4	pp65	+	+	-	+	+	TRUE	0.0459674
pro	6mo	CD8	pp65	-	+	+	-	TRUE	0.0188177		pro	d98	CD4	pp65	+	+	+	-	-	TRUE	0.0882351
pro	6mo	CD8	pp65	-	+	+	+	TRUE	0		pro	d98	CD4	pp65	+	+	+	-	+	TRUE	0.213122
pro	6mo	CD8	pp65	+	-	-	-	TRUE	0.0640046		pro	d98	CD4	pp65	+	+	+	+	-	TRUE	0
pro	6mo	CD8	pp65	+	-	-	+	TRUE	0		pro	d98	CD4	pp65	+	+	+	+	+	TRUE	0.0125366
pro	6mo	CD8	pp65	+	-	+	-	TRUE	3.19964		pet	d98	CD4	pp65	-	-	-	-	+	TRUE	0
pro	6mo	CD8	pp65	+	-	+	+	TRUE	0.0526167		pet	d98	CD4	pp65	-	-	-	+	+	TRUE	0
pro	6mo	CD8	pp65	+	+	-	-	TRUE	0.033799		pet	d98	CD4	pp65	-	-	+	-	-	TRUE	0.0173231
pro	6mo	CD8	pp65	+	+	-	+	TRUE	0		pet	d98	CD4	pp65	-	-	+	-	+	TRUE	0
pro	6mo	CD8	pp65	+	+	+	-	TRUE	0.067598		pet	d98	CD4	pp65	-	-	+	+	-	TRUE	0
pro	6mo	CD8	pp65	+	+	+	+	TRUE	0		pet	d98	CD4	pp65	-	-	+	+	+	TRUE	0
pet	6mo	CD8	pp65	-	-	-	+	TRUE	0		pet	d98	CD4	pp65	-	+	-	-	-	TRUE	0.0650397
pet	6mo	CD8	pp65	-	-	+	+	TRUE	0		pet	d98	CD4	pp65	-	+	-	-	+	TRUE	0
pet	6mo	CD8	pp65	-	+	-	-	TRUE	0.00280194		pet	d98	CD4	pp65	-	+	-	+	-	TRUE	0.00394742
pet	6mo	CD8	pp65	-	+	-	+	TRUE	0		pet	d98	CD4	pp65	-	+	-	+	+	TRUE	0.00197371
pet	6mo	CD8	pp65	-	+	+	-	TRUE	0		pet	d98	CD4	pp65	-	+	+	-	-	TRUE	0
pet	6mo	CD8	pp65	-	+	+	+	TRUE	0		pet	d98	CD4	pp65	-	+	+	-	+	TRUE	0.00197371
pet	6mo	CD8	pp65	+	-	-	-	TRUE	0.113137		pet	d98	CD4	pp65	-	+	+	+	-	TRUE	0
pet	6mo	CD8	pp65	+	-	-	+	TRUE	0.00203859		pet	d98	CD4	pp65	-	+	+	+	+	TRUE	0.00197371
pet	6mo	CD8	pp65	+	-	+	-	TRUE	3.51202		pet	d98	CD4	pp65	+	-	-	-	-	TRUE	0.554922
pet	6mo	CD8	pp65	+	-	+	+	TRUE	0.332034		pet	d98	CD4	pp65	+	-	-	-	+	TRUE	0.00197371
pet	6mo	CD8	pp65	+	+	-	-	TRUE	0.00305789		pet	d98	CD4	pp65	+	-	-	+	-	TRUE	0.00195054
pet	6mo	CD8	pp65	+	+	-	+	TRUE	0		pet	d98	CD4	pp65	+	-	-	+	+	TRUE	0
pet	6mo	CD8	pp65	+	+	+	-	TRUE	0.00509648		pet	d98	CD4	pp65	+	-	+	-	-	TRUE	0.0315562
pet	6mo	CD8	pp65	+	+	+	+	TRUE	0.00407718		pet	d98	CD4	pp65	+	-	+	-	+	TRUE	0.00197371
pet	6mo	CD8	pp65	-	-	-	+	TRUE	0.00438327		pet	d98	CD4	pp65	+	-	+	+	-	TRUE	0
pet	6mo	CD8	pp65	-	-	+	+	TRUE	0		pet	d98	CD4	pp65	+	-	+	+	+	TRUE	0
pet	6mo	CD8	pp65	-	+	-	-	TRUE	0.000485		pet	d98	CD4	pp65	+	+	-	-	-	TRUE	0.260483
pet	6mo	CD8	pp65	-	+	-	+	TRUE	0.00438327		pet	d98	CD4	pp65	+	+	-	-	+	TRUE	0.00592113
pet	6mo	CD8	pp65	-	+	+	-	TRUE	0.00486837		pet	d98	CD4	pp65	+	+	-	+	-	TRUE	0
pet	6mo	CD8	pp65	-	+	+	+	TRUE	0		pet	d98	CD4	pp65	+	+	-	+	+	TRUE	0
pet	6mo	CD8	pp65	+	-	-	-	TRUE	0.0131498		pet	d98	CD4	pp65	+	+	+	-	-	TRUE	0.0809221
pet	6mo	CD8	pp65	+	-	-	+	TRUE	0		pet	d98	CD4	pp65	+	+	+	-	+	TRUE	0.00789484
pet	6mo	CD8	pp65	+	-	+	-	TRUE	0.109564		pet	d98	CD4	pp65	+	+	+	+	-	TRUE	0.00197371
pet	6mo	CD8	pp65	+	-	+	+	TRUE	0		pet	d98	CD4	pp65	+	+	+	+	+	TRUE	0
pet	6mo	CD8	pp65	+	+	-	-	TRUE	0		pet	d98	CD4	pp65	-	-	-	-	+	TRUE	0
pet	6mo	CD8	pp65	+	+	-	+	TRUE	0		pet	d98	CD4	pp65	-	-	-	+	+	TRUE	0
pet	6mo	CD8	pp65	+	+	+	-	TRUE	0		pet	d98	CD4	pp65	-	-	+	-	-	TRUE	0
pet	6mo	CD8	pp65	+	+	+	+	TRUE	0		pet	d98	CD4	pp65	-	-	+	-	+	TRUE	0.00264431
pet	6mo	CD8	pp65	-	-	-	+	TRUE	0		pet	d98	CD4	pp65	-	-	+	+	-	TRUE	0
pet	6mo	CD8	pp65	-	-	+	+	TRUE	0		pet	d98	CD4	pp65	-	-	+	+	+	TRUE	0
pet	6mo	CD8	pp65	-	+	-	-	TRUE	0		pet	d98	CD4	pp65	-	+	-	-	-	TRUE	0.357443
pet	6mo	CD8	pp65	-	+	-	+	TRUE	0		pet	d98	CD4	pp65	-	+	-	-	+	TRUE	0.00264431
pet	6mo	CD8	pp65	-	+	+	-	TRUE	5.74e-05		pet	d98	CD4	pp65	-	+	-	+	-	TRUE	0.042309
pet	6mo	CD8	pp65	-	+	+	+	TRUE	0		pet	d98	CD4	pp65	-	+	-	+	+	TRUE	0
pet	6mo	CD8	pp65	+	-	-	-	TRUE	0.0756218		pet	d98	CD4	pp65	-	+	+	-	-	TRUE	0.00264431
pet	6mo	CD8	pp65	+	-	-	+	TRUE	0.0265067		pet	d98	CD4	pp65	-	+	+	-	+	TRUE	0
pet	6mo	CD8	pp65	+	-	+	-	TRUE	1.73685		pet	d98	CD4	pp65	-	+	+	+	-	TRUE	0
pet	6mo	CD8	pp65	+	-	+	+	TRUE	1.36858		pet	d98	CD4	pp65	-	+	+	+	+	TRUE	0
pet	6mo	CD8	pp65	+	+	-	-	TRUE	0.00976562		pet	d98	CD4	pp65	+	-	-	-	-	TRUE	0.146931
pet	6mo	CD8	pp65	+	+	-	+	TRUE	0.00976562		pet	d98	CD4	pp65	+	-	-	-	+	TRUE	0
pet	6mo	CD8	pp65	+	+	+	-	TRUE	0.0391199		pet	d98	CD4	pp65	+	-	-	+	-	TRUE	0.00166763
pet	6mo	CD8	pp65	+	+	+	+	TRUE	0.0502232		pet	d98	CD4	pp65	+	-	-	+	+	TRUE	0
pro	6mo	CD8	pp65	-	-	-	+	TRUE	0		pet	d98	CD4	pp65	+	-	+	-	-	TRUE	0
pro	6mo	CD8	pp65	-	-	+	+	TRUE	0.00566027		pet	d98	CD4	pp65	+	-	+	-	+	TRUE	0
pro	6mo	CD8	pp65	-	+	-	-	TRUE	0.0121275		pet	d98	CD4	pp65	+	-	+	+	-	TRUE	0
pro	6mo	CD8	pp65	-	+	-	+	TRUE	0		pet	d98	CD4	pp65	+	-	+	+	+	TRUE	0
pro	6mo	CD8	pp65	-	+	+	-	TRUE	0		pet	d98	CD4	pp65	+	+	-	-	-	TRUE	0.0704198
pro	6mo	CD8	pp65	-	+	+	+	TRUE	0		pet	d98	CD4	pp65	+	+	-	-	+	TRUE	0.00264431
pro	6mo	CD8	pp65	+	-	-	-	TRUE	0.329506		pet	d98	CD4	pp65	+	+	-	+	-	TRUE	0
pro	6mo	CD8	pp65	+	-	-	+	TRUE	0		pet	d98	CD4	pp65	+	+	-	+	+	TRUE	0.00264431
pro	6mo	CD8	pp65	+	-	+	-	TRUE	7.74041		pet	d98	CD4	pp65	+	+	+	-	-	TRUE	0
pro	6mo	CD8	pp65	+	-	+	+	TRUE	0.152827		pet	d98	CD4	pp65	+	+	+	-	+	TRUE	0.00264431
pro	6mo	CD8	pp65	+	+	-	-	TRUE	0.0735835		pet	d98	CD4	pp65	+	+	+	+	-	TRUE	0
pro	6mo	CD8	pp65	+	+	-	+	TRUE	0		pet	d98	CD4	pp65	+	+	+	+	+	TRUE	0
pro	6mo	CD8	pp65	+	+	+	-	TRUE	0.130186		pet	d98	CD4	pp65	-	-	-	-	+	TRUE	0
pro	6mo	CD8	pp65	+	+	+	+	TRUE	0.0113205		pet	d98	CD4	pp65	-	-	-	+	+	TRUE	0
pet	6mo	CD8	pp65	-	-	-	+	TRUE	0		pet	d98	CD4	pp65	-	-	+	-	-	TRUE	0.0243233
pet	6mo	CD8	pp65	-	-	+	+	TRUE	0		pet	d98	CD4	pp65	-	-	+	-	+	TRUE	0
pet	6mo	CD8	pp65	-	+	-	-	TRUE	0.00594926		pet	d98	CD4	pp65	-	-	+	+	-	TRUE	0
pet	6mo	CD8	pp65	-	+	-	+	TRUE	0		pet	d98	CD4	pp65	-	-	+	+	+	TRUE	0
pet	6mo	CD8	pp65	-	+	+	-	TRUE	0		pet	d98	CD4	pp65	-	+	-	-	-	TRUE	0
pet	6mo	CD8	pp65	-	+	+	+	TRUE	0		pet	d98	CD4	pp65	-	+	-	-	+	TRUE	0
pet	6mo	CD8	pp65	+	-	-	-	TRUE	0.278342		pet	d98	CD4	pp65	-	+	-	+	-	TRUE	0
pet	6mo	CD8	pp65	+	-	-	+	TRUE	0.0119847		pet	d98	CD4	pp65	-	+	-	+	+	TRUE	0
pet	6mo	CD8	pp65	+	-	+	-	TRUE	1.73739		pet	d98	CD4	pp65	-	+	+	-	-	TRUE	0
pet	6mo	CD8	pp65	+	-	+	+	TRUE	0.506352		pet	d98	CD4	pp65	-	+	+	-	+	TRUE	0
pet	6mo	CD8	pp65	+	+	-	-	TRUE	0.0269655		pet	d98	CD4	pp65	-	+	+	+	-	TRUE	0
pet	6mo	CD8	pp65	+	+	-	+	TRUE	0.00299616		pet	d98	CD4	pp65	-	+	+	+	+	TRUE	0
pet	6mo	CD8	pp65	+	+	+	-	TRUE	0.0269655		pet	d98	CD4	pp65	+	-	-	-	-	TRUE	0.0580671
pet	6mo	CD8	pp65	+	+	+	+	TRUE	0.00299616		pet	d98	CD4	pp65	+	-	-	-	+	TRUE	0
pro	6mo	CD8	pp65	-	-	-	+	TRUE	0		pet	d98	CD4	pp65	+	-	-	+	-	TRUE	0
pro	6mo	CD8	pp65	-	-	+	+	TRUE	0.00103776		pet	d98	CD4	pp65	+	-	-	+	+	TRUE	0
pro	6mo	CD8	pp65	-	+	-	-	TRUE	0		pet	d98	CD4	pp65	+	-	+	-	-	TRUE	0
pro	6mo	CD8	pp65	-	+	-	+	TRUE	0		pet	d98	CD4	pp65	+	-	+	-	+	TRUE	0
pro	6mo	CD8	pp65	-	+	+	-	TRUE	0		pet	d98	CD4	pp65	+	-	+	+	-	TRUE	0
pro	6mo	CD8	pp65	-	+	+	+	TRUE	0		pet	d98	CD4	pp65	+	-	+	+	+	TRUE	0
pro	6mo	CD8	pp65	+	-	-	-	TRUE	0.0179942		pet	d98	CD4	pp65	+	+	-	-	-	TRUE	0
pro	6mo	CD8	pp65	+	-	-	+	TRUE	0.00280917		pet	d98	CD4	pp65	+	+	-	-	+	TRUE	0
pro	6mo	CD8	pp65	+	-	+	-	TRUE	2.18661		pet	d98	CD4	pp65	+	+	-	+	-	TRUE	0
pro	6mo	CD8	pp65	+	-	+	+	TRUE	2.13735		pet	d98	CD4	pp65	+	+	-	+	+	TRUE	0
pro	6mo	CD8	pp65	+	+	-	-	TRUE	0.00280917		pet	d98	CD4	pp65	+	+	+	-	-	TRUE	0
pro	6mo	CD8	pp65	+	+	-	+	TRUE	0.00280917		pet	d98	CD4	pp65	+	+	+	-	+	TRUE	0
pro	6mo	CD8	pp65	+	+	+	-	TRUE	0.117049		pet	d98	CD4	pp65	+	+	+	+	-	TRUE	0
pro	6mo	CD8	pp65	+	+	+	+	TRUE	0.172296		pet	d98	CD4	pp65	+	+	+	+	+	TRUE	0
pro	6mo	CD8	pp65	-	-	-	+	TRUE	0		pet	d98	CD4	pp65	-	-	-	-	+	TRUE	0.0041116
pro	6mo	CD8	pp65	-	-	+	+	TRUE	0.0046581		pet	d98	CD4	pp65	-	-	-	+	+	TRUE	0
pro	6mo	CD8	pp65	-	+	-	-	TRUE	0		pet	d98	CD4	pp65	-	-	+	-	-	TRUE	0
pro	6mo	CD8	pp65	-	+	-	+	TRUE	0		pet	d98	CD4	pp65	-	-	+	-	+	TRUE	0
pro	6mo	CD8	pp65	-	+	+	-	TRUE	0		pet	d98	CD4	pp65	-	-	+	+	-	TRUE	0
pro	6mo	CD8	pp65	-	+	+	+	TRUE	0		pet	d98	CD4	pp65	-	-	+	+	+	TRUE	0
pro	6mo	CD8	pp65	+	-	-	-	TRUE	0.0324848		pet	d98	CD4	pp65	-	+	-	-	-	TRUE	0.0358656
pro	6mo	CD8	pp65	+	-	-	+	TRUE	0.0046581		pet	d98	CD4	pp65	-	+	-	-	+	TRUE	0.0058827
pro	6mo	CD8	pp65	+	-	+	-	TRUE	0.289509		pet	d98	CD4	pp65	-	+	-	+	-	TRUE	0.0058827
pro	6mo	CD8	pp65	+	-	+	+	TRUE	0.0174374		pet	d98	CD4	pp65	-	+	-	+	+	TRUE	0
pro	6mo	CD8	pp65	+	+	-	-	TRUE	0.0046581		pet	d98	CD4	pp65	-	+	+	-	-	TRUE	0
pro	6mo	CD8	pp65	+	+	-	+	TRUE	0		pet	d98	CD4	pp65	-	+	+	-	+	TRUE	0
pro	6mo	CD8	pp65	+	+	+	-	TRUE	0.00931619		pet	d98	CD4	pp65	-	+	+	+	-	TRUE	0
pro	6mo	CD8	pp65	+	+	+	+	TRUE	0		pet	d98	CD4	pp65	-	+	+	+	+	TRUE	0
pro	6mo	CD8	pp65	-	-	-	+	TRUE	0		pet	d98	CD4	pp65	+	-	-	-	-	TRUE	0.120979
pro	6mo	CD8	pp65	-	-	+	+	TRUE	0		pet	d98	CD4	pp65	+	-	-	-	+	TRUE	0
pro	6mo	CD8	pp65	-	+	-	-	TRUE	0.00617627		pet	d98	CD4	pp65	+	-	-	+	-	TRUE	0.00882405
pro	6mo	CD8	pp65	-	+	-	+	TRUE	0		pet	d98	CD4	pp65	+	-	-	+	+	TRUE	0
pro	6mo	CD8	pp65	-	+	+	-	TRUE	0.0112578		pet	d98	CD4	pp65	+	-	+	-	-	TRUE	0.0170472
pro	6mo	CD8	pp65	-	+	+	+	TRUE	0		pet	d98	CD4	pp65	+	-	+	-	+	TRUE	0.00294135
pro	6mo	CD8	pp65	+	-	-	-	TRUE	0.0370576		pet	d98	CD4	pp65	+	-	+	+	-	TRUE	0
pro	6mo	CD8	pp65	+	-	-	+	TRUE	0		pet	d98	CD4	pp65	+	-	+	+	+	TRUE	0
pro	6mo	CD8	pp65	+	-	+	-	TRUE	4.18587		pet	d98	CD4	pp65	+	+	-	-	-	TRUE	0.0394078
pro	6mo	CD8	pp65	+	-	+	+	TRUE	0.660861		pet	d98	CD4	pp65	+	+	-	-	+	TRUE	0.0058827
pro	6mo	CD8	pp65	+	+	-	-	TRUE	0		pet	d98	CD4	pp65	+	+	-	+	-	TRUE	0.00294135
pro	6mo	CD8	pp65	+	+	-	+	TRUE	0		pet	d98	CD4	pp65	+	+	-	+	+	TRUE	0
pro	6mo	CD8	pp65	+	+	+	-	TRUE	0		pet	d98	CD4	pp65	+	+	+	-	-	TRUE	0.0117654
pro	6mo	CD8	pp65	+	+	+	+	TRUE	0.0185288		pet	d98	CD4	pp65	+	+	+	-	+	TRUE	0
pet	6mo	CD8	pp65	-	-	-	+	TRUE	0		pet	d98	CD4	pp65	+	+	+	+	-	TRUE	0
pet	6mo	CD8	pp65	-	-	+	+	TRUE	0		pet	d98	CD4	pp65	+	+	+	+	+	TRUE	0
pet	6mo	CD8	pp65	-	+	-	-	TRUE	0.00194371		pet	d98	CD4	pp65	-	-	-	-	+	TRUE	0.00322186
pet	6mo	CD8	pp65	-	+	-	+	TRUE	0		pet	d98	CD4	pp65	-	-	-	+	+	TRUE	0
pet	6mo	CD8	pp65	-	+	+	-	TRUE	0		pet	d98	CD4	pp65	-	-	+	-	-	TRUE	0.0221603
pet	6mo	CD8	pp65	-	+	+	+	TRUE	0		pet	d98	CD4	pp65	-	-	+	-	+	TRUE	0
pet	6mo	CD8	pp65	+	-	-	-	TRUE	0		pet	d98	CD4	pp65	-	-	+	+	-	TRUE	0
pet	6mo	CD8	pp65	+	-	-	+	TRUE	0		pet	d98	CD4	pp65	-	-	+	+	+	TRUE	0
pet	6mo	CD8	pp65	+	-	+	-	TRUE	1.26018		pet	d98	CD4	pp65	-	+	-	-	-	TRUE	0.241639
pet	6mo	CD8	pp65	+	-	+	+	TRUE	0.0953826		pet	d98	CD4	pp65	-	+	-	-	+	TRUE	0
pet	6mo	CD8	pp65	+	+	-	-	TRUE	0		pet	d98	CD4	pp65	-	+	-	+	-	TRUE	0.00322186
pet	6mo	CD8	pp65	+	+	-	+	TRUE	0		pet	d98	CD4	pp65	-	+	-	+	+	TRUE	0
pet	6mo	CD8	pp65	+	+	+	-	TRUE	0		pet	d98	CD4	pp65	-	+	+	-	-	TRUE	0.141762
pet	6mo	CD8	pp65	+	+	+	+	TRUE	0		pet	d98	CD4	pp65	-	+	+	-	+	TRUE	0
pet	6mo	CD8	pp65	-	-	-	+	TRUE	0		pet	d98	CD4	pp65	-	+	+	+	-	TRUE	0
pet	6mo	CD8	pp65	-	-	+	+	TRUE	0.00912492		pet	d98	CD4	pp65	-	+	+	+	+	TRUE	0
pet	6mo	CD8	pp65	-	+	-	-	TRUE	0		pet	d98	CD4	pp65	+	-	-	-	-	TRUE	0.00104555
pet	6mo	CD8	pp65	-	+	-	+	TRUE	0		pet	d98	CD4	pp65	+	-	-	-	+	TRUE	0
pet	6mo	CD8	pp65	-	+	+	-	TRUE	0		pet	d98	CD4	pp65	+	-	-	+	-	TRUE	0.00193088
pet	6mo	CD8	pp65	-	+	+	+	TRUE	0		pet	d98	CD4	pp65	+	-	-	+	+	TRUE	0
pet	6mo	CD8	pp65	+	-	-	-	TRUE	0.785041		pet	d98	CD4	pp65	+	-	+	-	-	TRUE	0.00193088
pet	6mo	CD8	pp65	+	-	-	+	TRUE	0.0273748		pet	d98	CD4	pp65	+	-	+	-	+	TRUE	0
pet	6mo	CD8	pp65	+	-	+	-	TRUE	9.28714		pet	d98	CD4	pp65	+	-	+	+	-	TRUE	0.00322186
pet	6mo	CD8	pp65	+	-	+	+	TRUE	1.60142		pet	d98	CD4	pp65	+	-	+	+	+	TRUE	0
pet	6mo	CD8	pp65	+	+	-	-	TRUE	0.0729994		pet	d98	CD4	pp65	+	+	-	-	-	TRUE	0.0128874
pet	6mo	CD8	pp65	+	+	-	+	TRUE	0.0273748		pet	d98	CD4	pp65	+	+	-	-	+	TRUE	0
pet	6mo	CD8	pp65	+	+	+	-	TRUE	0.0319372		pet	d98	CD4	pp65	+	+	-	+	-	TRUE	0
pet	6mo	CD8	pp65	+	+	+	+	TRUE	0.0547495		pet	d98	CD4	pp65	+	+	-	+	+	TRUE	0
pet	6mo	CD8	pp65	-	-	-	+	TRUE	0		pet	d98	CD4	pp65	+	+	+	-	-	TRUE	0.010631
pet	6mo	CD8	pp65	-	-	+	+	TRUE	0.00696379		pet	d98	CD4	pp65	+	+	+	-	+	TRUE	0
pet	6mo	CD8	pp65	-	+	-	-	TRUE	0		pet	d98	CD4	pp65	+	+	+	+	-	TRUE	0
pet	6mo	CD8	pp65	-	+	-	+	TRUE	0		pet	d98	CD4	pp65	+	+	+	+	+	TRUE	0
pet	6mo	CD8	pp65	-	+	+	-	TRUE	0		pet	d98	CD4	pp65	-	-	-	-	+	TRUE	0.00288892
pet	6mo	CD8	pp65	-	+	+	+	TRUE	0		pet	d98	CD4	pp65	-	-	-	+	+	TRUE	0
pet	6mo	CD8	pp65	+	-	-	-	TRUE	0.169305		pet	d98	CD4	pp65	-	-	+	-	-	TRUE	0
pet	6mo	CD8	pp65	+	-	-	+	TRUE	0.00348189		pet	d98	CD4	pp65	-	-	+	-	+	TRUE	0
pet	6mo	CD8	pp65	+	-	+	-	TRUE	1.83233		pet	d98	CD4	pp65	-	-	+	+	-	TRUE	0
pet	6mo	CD8	pp65	+	-	+	+	TRUE	0.510531		pet	d98	CD4	pp65	-	-	+	+	+	TRUE	0
pet	6mo	CD8	pp65	+	+	-	-	TRUE	0.041129		pet	d98	CD4	pp65	-	+	-	-	-	TRUE	0.0320017
pet	6mo	CD8	pp65	+	+	-	+	TRUE	0.00348189		pet	d98	CD4	pp65	-	+	-	-	+	TRUE	0
pet	6mo	CD8	pp65	+	+	+	-	TRUE	0.0243733		pet	d98	CD4	pp65	-	+	-	+	-	TRUE	0.008286
pet	6mo	CD8	pp65	+	+	+	+	TRUE	0.0243733		pet	d98	CD4	pp65	-	+	-	+	+	TRUE	0
pro	6mo	CD8	pp65	-	-	-	+	TRUE	0		pet	d98	CD4	pp65	-	+	+	-	-	TRUE	0
pro	6mo	CD8	pp65	-	-	+	+	TRUE	0.00281489		pet	d98	CD4	pp65	-	+	+	-	+	TRUE	0
pro	6mo	CD8	pp65	-	+	-	-	TRUE	0.000938		pet	d98	CD4	pp65	-	+	+	+	-	TRUE	0.00288892
pro	6mo	CD8	pp65	-	+	-	+	TRUE	0		pet	d98	CD4	pp65	-	+	+	+	+	TRUE	0
pro	6mo	CD8	pp65	-	+	+	-	TRUE	0.00836152		pet	d98	CD4	pp65	+	-	-	-	-	TRUE	0
pro	6mo	CD8	pp65	-	+	+	+	TRUE	0		pet	d98	CD4	pp65	+	-	-	-	+	TRUE	0
pro	6mo	CD8	pp65	+	-	-	-	TRUE	0.041396		pet	d98	CD4	pp65	+	-	-	+	-	TRUE	0
pro	6mo	CD8	pp65	+	-	-	+	TRUE	0.00723057		pet	d98	CD4	pp65	+	-	-	+	+	TRUE	0.00288892
pro	6mo	CD8	pp65	+	-	+	-	TRUE	0.654473		pet	d98	CD4	pp65	+	-	+	-	-	TRUE	0
pro	6mo	CD8	pp65	+	-	+	+	TRUE	0.302029		pet	d98	CD4	pp65	+	-	+	-	+	TRUE	0
pro	6mo	CD8	pp65	+	+	-	-	TRUE	0		pet	d98	CD4	pp65	+	-	+	+	-	TRUE	0
pro	6mo	CD8	pp65	+	+	-	+	TRUE	0.00157307		pet	d98	CD4	pp65	+	-	+	+	+	TRUE	0
pro	6mo	CD8	pp65	+	+	+	-	TRUE	0.00157307		pet	d98	CD4	pp65	+	+	-	-	-	TRUE	0.0443189
pro	6mo	CD8	pp65	+	+	+	+	TRUE	0.00314614		pet	d98	CD4	pp65	+	+	-	-	+	TRUE	0.00577784
pet	6mo	CD8	pp65	-	-	-	+	TRUE	0		pet	d98	CD4	pp65	+	+	-	+	-	TRUE	0.00866676
pet	6mo	CD8	pp65	-	-	+	+	TRUE	1.36e-05		pet	d98	CD4	pp65	+	+	-	+	+	TRUE	0.00288892
pet	6mo	CD8	pp65	-	+	-	-	TRUE	0.000734		pet	d98	CD4	pp65	+	+	+	-	-	TRUE	0.0021274
pet	6mo	CD8	pp65	-	+	-	+	TRUE	0		pet	d98	CD4	pp65	+	+	+	-	+	TRUE	0.00288892
pet	6mo	CD8	pp65	-	+	+	-	TRUE	0.000741		pet	d98	CD4	pp65	+	+	+	+	-	TRUE	0
pet	6mo	CD8	pp65	-	+	+	+	TRUE	0		pet	d98	CD4	pp65	+	+	+	+	+	TRUE	0
pet	6mo	CD8	pp65	+	-	-	-	TRUE	0.0551044		pet	d98	CD4	pp65	-	-	-	-	+	TRUE	0.00376183
pet	6mo	CD8	pp65	+	-	-	+	TRUE	0.0352319		pet	d98	CD4	pp65	-	-	-	+	+	TRUE	0
pet	6mo	CD8	pp65	+	-	+	-	TRUE	1.08203		pet	d98	CD4	pp65	-	-	+	-	-	TRUE	0.0151872
pet	6mo	CD8	pp65	+	-	+	+	TRUE	1.1744		pet	d98	CD4	pp65	-	-	+	-	+	TRUE	0.00436764
pet	6mo	CD8	pp65	+	+	-	-	TRUE	0.013212		pet	d98	CD4	pp65	-	-	+	+	-	TRUE	0
pet	6mo	CD8	pp65	+	+	-	+	TRUE	0.00954198		pet	d98	CD4	pp65	-	-	+	+	+	TRUE	0
pet	6mo	CD8	pp65	+	+	+	-	TRUE	0.016882		pet	d98	CD4	pp65	-	+	-	-	-	TRUE	0.0798011
pet	6mo	CD8	pp65	+	+	+	+	TRUE	0.0271648		pet	d98	CD4	pp65	-	+	-	-	+	TRUE	0.0139325
pro	6mo	CD8	pp65	-	-	-	+	TRUE	0.00134463		pet	d98	CD4	pp65	-	+	-	+	-	TRUE	0.00327223
pro	6mo	CD8	pp65	-	-	+	+	TRUE	0		pet	d98	CD4	pp65	-	+	-	+	+	TRUE	0.00106743
pro	6mo	CD8	pp65	-	+	-	-	TRUE	0.0144036		pet	d98	CD4	pp65	-	+	+	-	-	TRUE	0.00535114
pro	6mo	CD8	pp65	-	+	-	+	TRUE	0		pet	d98	CD4	pp65	-	+	+	-	+	TRUE	0.00640458
pro	6mo	CD8	pp65	-	+	+	-	TRUE	0.00381872		pet	d98	CD4	pp65	-	+	+	+	-	TRUE	0
pro	6mo	CD8	pp65	-	+	+	+	TRUE	0		pet	d98	CD4	pp65	-	+	+	+	+	TRUE	0
pro	6mo	CD8	pp65	+	-	-	-	TRUE	0.0226292		pet	d98	CD4	pp65	+	-	-	-	-	TRUE	0
pro	6mo	CD8	pp65	+	-	-	+	TRUE	0		pet	d98	CD4	pp65	+	-	-	-	+	TRUE	0
pro	6mo	CD8	pp65	+	-	+	-	TRUE	0.95896		pet	d98	CD4	pp65	+	-	-	+	-	TRUE	0
pro	6mo	CD8	pp65	+	-	+	+	TRUE	0.0389799		pet	d98	CD4	pp65	+	-	-	+	+	TRUE	0
pro	6mo	CD8	pp65	+	+	-	-	TRUE	0		pet	d98	CD4	pp65	+	-	+	-	-	TRUE	0.00790565
pro	6mo	CD8	pp65	+	+	-	+	TRUE	0		pet	d98	CD4	pp65	+	-	+	-	+	TRUE	0
pro	6mo	CD8	pp65	+	+	+	-	TRUE	0.0134463		pet	d98	CD4	pp65	+	-	+	+	-	TRUE	1.4e-05
pro	6mo	CD8	pp65	+	+	+	+	TRUE	0.00134463		pet	d98	CD4	pp65	+	-	+	+	+	TRUE	0
pet	6mo	CD8	pp65	-	-	-	+	TRUE	0		pet	d98	CD4	pp65	+	+	-	-	-	TRUE	0.171194
pet	6mo	CD8	pp65	-	-	+	+	TRUE	0		pet	d98	CD4	pp65	+	+	-	-	+	TRUE	0.0833155
pet	6mo	CD8	pp65	-	+	-	-	TRUE	0		pet	d98	CD4	pp65	+	+	-	+	-	TRUE	0
pet	6mo	CD8	pp65	-	+	-	+	TRUE	0		pet	d98	CD4	pp65	+	+	-	+	+	TRUE	0.00213486
pet	6mo	CD8	pp65	-	+	+	-	TRUE	0.0025335		pet	d98	CD4	pp65	+	+	+	-	-	TRUE	0.0427671
pet	6mo	CD8	pp65	-	+	+	+	TRUE	0		pet	d98	CD4	pp65	+	+	+	-	+	TRUE	0.0491437
pet	6mo	CD8	pp65	+	-	-	-	TRUE	0.254957		pet	d98	CD4	pp65	+	+	+	+	-	TRUE	0
pet	6mo	CD8	pp65	+	-	-	+	TRUE	0.032137		pet	d98	CD4	pp65	+	+	+	+	+	TRUE	0.00106743
pet	6mo	CD8	pp65	+	-	+	-	TRUE	5.76888		pet	6mo	CD4	pp65	-	-	-	-	+	TRUE	0
pet	6mo	CD8	pp65	+	-	+	+	TRUE	4.81845		pet	6mo	CD4	pp65	-	-	-	+	+	TRUE	0
pet	6mo	CD8	pp65	+	+	-	-	TRUE	0.110925		pet	6mo	CD4	pp65	-	-	+	-	-	TRUE	0.016024
pet	6mo	CD8	pp65	+	+	-	+	TRUE	0.0300505		pet	6mo	CD4	pp65	-	-	+	-	+	TRUE	0
pet	6mo	CD8	pp65	+	+	+	-	TRUE	0.456138		pet	6mo	CD4	pp65	-	-	+	+	-	TRUE	0
pet	6mo	CD8	pp65	+	+	+	+	TRUE	0.623043		pet	6mo	CD4	pp65	-	-	+	+	+	TRUE	0
pro	6mo	CD8	pp65	-	-	-	+	TRUE	0		pet	6mo	CD4	pp65	-	+	-	-	-	TRUE	0.0322674
pro	6mo	CD8	pp65	-	-	+	+	TRUE	0		pet	6mo	CD4	pp65	-	+	-	-	+	TRUE	0.013776
pro	6mo	CD8	pp65	-	+	-	-	TRUE	0		pet	6mo	CD4	pp65	-	+	-	+	-	TRUE	0.0082656
pro	6mo	CD8	pp65	-	+	-	+	TRUE	0		pet	6mo	CD4	pp65	-	+	-	+	+	TRUE	0.0027552
pro	6mo	CD8	pp65	-	+	+	-	TRUE	0.00280018		pet	6mo	CD4	pp65	-	+	+	-	-	TRUE	0.0055104
pro	6mo	CD8	pp65	-	+	+	+	TRUE	0		pet	6mo	CD4	pp65	-	+	+	-	+	TRUE	0.0027552
pro	6mo	CD8	pp65	+	-	-	-	TRUE	0.044765		pet	6mo	CD4	pp65	-	+	+	+	-	TRUE	0
pro	6mo	CD8	pp65	+	-	-	+	TRUE	0.00840054		pet	6mo	CD4	pp65	-	+	+	+	+	TRUE	0
pro	6mo	CD8	pp65	+	-	+	-	TRUE	0.454538		pet	6mo	CD4	pp65	+	-	-	-	-	TRUE	0
pro	6mo	CD8	pp65	+	-	+	+	TRUE	0.307755		pet	6mo	CD4	pp65	+	-	-	-	+	TRUE	0
pro	6mo	CD8	pp65	+	+	-	-	TRUE	0.0140009		pet	6mo	CD4	pp65	+	-	-	+	-	TRUE	0
pro	6mo	CD8	pp65	+	+	-	+	TRUE	0		pet	6mo	CD4	pp65	+	-	-	+	+	TRUE	0
pro	6mo	CD8	pp65	+	+	+	-	TRUE	0.0140009		pet	6mo	CD4	pp65	+	-	+	-	-	TRUE	0
pro	6mo	CD8	pp65	+	+	+	+	TRUE	0.00280018		pet	6mo	CD4	pp65	+	-	+	-	+	TRUE	0.0027552
pet	6mo	CD8	pp65	-	-	-	+	TRUE	0		pet	6mo	CD4	pp65	+	-	+	+	-	TRUE	0
pet	6mo	CD8	pp65	-	-	+	+	TRUE	0		pet	6mo	CD4	pp65	+	-	+	+	+	TRUE	0
pet	6mo	CD8	pp65	-	+	-	-	TRUE	0		pet	6mo	CD4	pp65	+	+	-	-	-	TRUE	0.082656
pet	6mo	CD8	pp65	-	+	-	+	TRUE	0		pet	6mo	CD4	pp65	+	+	-	-	+	TRUE	0.0303072
pet	6mo	CD8	pp65	-	+	+	-	TRUE	0.000227		pet	6mo	CD4	pp65	+	+	-	+	-	TRUE	0.0027552
pet	6mo	CD8	pp65	-	+	+	+	TRUE	0		pet	6mo	CD4	pp65	+	+	-	+	+	TRUE	0.0165312
pet	6mo	CD8	pp65	+	-	-	-	TRUE	0.117798		pet	6mo	CD4	pp65	+	+	+	-	-	TRUE	0.027552
pet	6mo	CD8	pp65	+	-	-	+	TRUE	0.00309847		pet	6mo	CD4	pp65	+	+	+	-	+	TRUE	0.0082656
pet	6mo	CD8	pp65	+	-	+	-	TRUE	6.0218		pet	6mo	CD4	pp65	+	+	+	+	-	TRUE	0
pet	6mo	CD8	pp65	+	-	+	+	TRUE	0.88312		pet	6mo	CD4	pp65	+	+	+	+	+	TRUE	0.0027552
pet	6mo	CD8	pp65	+	+	-	-	TRUE	0.00619694		pet	6mo	CD4	pp65	-	-	-	-	+	TRUE	0
pet	6mo	CD8	pp65	+	+	-	+	TRUE	0		pet	6mo	CD4	pp65	-	-	-	+	+	TRUE	0
pet	6mo	CD8	pp65	+	+	+	-	TRUE	0.0185908		pet	6mo	CD4	pp65	-	-	+	-	-	TRUE	0
pet	6mo	CD8	pp65	+	+	+	+	TRUE	0.0309847		pet	6mo	CD4	pp65	-	-	+	-	+	TRUE	0
pro	6mo	CD8	pp65	-	-	-	+	TRUE	0		pet	6mo	CD4	pp65	-	-	+	+	-	TRUE	0.00211533
pro	6mo	CD8	pp65	-	-	+	+	TRUE	0		pet	6mo	CD4	pp65	-	-	+	+	+	TRUE	0
pro	6mo	CD8	pp65	-	+	-	-	TRUE	0		pet	6mo	CD4	pp65	-	+	-	-	-	TRUE	0.0301623
pro	6mo	CD8	pp65	-	+	-	+	TRUE	0		pet	6mo	CD4	pp65	-	+	-	-	+	TRUE	0
pro	6mo	CD8	pp65	-	+	+	-	TRUE	0.00175608		pet	6mo	CD4	pp65	-	+	-	+	-	TRUE	0.012692
pro	6mo	CD8	pp65	-	+	+	+	TRUE	0		pet	6mo	CD4	pp65	-	+	-	+	+	TRUE	0.00211533
pro	6mo	CD8	pp65	+	-	-	-	TRUE	0		pet	6mo	CD4	pp65	-	+	+	-	-	TRUE	0
pro	6mo	CD8	pp65	+	-	-	+	TRUE	0.00351216		pet	6mo	CD4	pp65	-	+	+	-	+	TRUE	0
pro	6mo	CD8	pp65	+	-	+	-	TRUE	0.140226		pet	6mo	CD4	pp65	-	+	+	+	-	TRUE	0
pro	6mo	CD8	pp65	+	-	+	+	TRUE	0.0403898		pet	6mo	CD4	pp65	-	+	+	+	+	TRUE	0
pro	6mo	CD8	pp65	+	+	-	-	TRUE	0		pet	6mo	CD4	pp65	+	-	-	-	-	TRUE	0.426762
pro	6mo	CD8	pp65	+	+	-	+	TRUE	0.00175608		pet	6mo	CD4	pp65	+	-	-	-	+	TRUE	0
pro	6mo	CD8	pp65	+	+	+	-	TRUE	0.00351216		pet	6mo	CD4	pp65	+	-	-	+	-	TRUE	0.00882649
pro	6mo	CD8	pp65	+	+	+	+	TRUE	0.00175608		pet	6mo	CD4	pp65	+	-	-	+	+	TRUE	0
pro	6mo	CD8	pp65	-	-	-	+	TRUE	0		pet	6mo	CD4	pp65	+	-	+	-	-	TRUE	0.0206812
pro	6mo	CD8	pp65	-	-	+	+	TRUE	0		pet	6mo	CD4	pp65	+	-	+	-	+	TRUE	0
pro	6mo	CD8	pp65	-	+	-	-	TRUE	0.00419842		pet	6mo	CD4	pp65	+	-	+	+	-	TRUE	0
pro	6mo	CD8	pp65	-	+	-	+	TRUE	0		pet	6mo	CD4	pp65	+	-	+	+	+	TRUE	0
pro	6mo	CD8	pp65	-	+	+	-	TRUE	0.0203662		pet	6mo	CD4	pp65	+	+	-	-	-	TRUE	0.182466
pro	6mo	CD8	pp65	-	+	+	+	TRUE	0		pet	6mo	CD4	pp65	+	+	-	-	+	TRUE	0.0190379
pro	6mo	CD8	pp65	+	-	-	-	TRUE	0.00624948		pet	6mo	CD4	pp65	+	+	-	+	-	TRUE	0.00211533
pro	6mo	CD8	pp65	+	-	-	+	TRUE	0		pet	6mo	CD4	pp65	+	+	-	+	+	TRUE	0.00423065
pro	6mo	CD8	pp65	+	-	+	-	TRUE	1.01337		pet	6mo	CD4	pp65	+	+	+	-	-	TRUE	0.0190379
pro	6mo	CD8	pp65	+	-	+	+	TRUE	0.00419842		pet	6mo	CD4	pp65	+	+	+	-	+	TRUE	0.0105766
pro	6mo	CD8	pp65	+	+	-	-	TRUE	0		pet	6mo	CD4	pp65	+	+	+	+	-	TRUE	0
pro	6mo	CD8	pp65	+	+	-	+	TRUE	0		pet	6mo	CD4	pp65	+	+	+	+	+	TRUE	0
pro	6mo	CD8	pp65	+	+	+	-	TRUE	0		pro	6mo	CD4	pp65	-	-	-	-	+	TRUE	0.00690465
pro	6mo	CD8	pp65	+	+	+	+	TRUE	0		pro	6mo	CD4	pp65	-	-	-	+	+	TRUE	0
pet	6mo	CD8	pp65	-	-	-	+	TRUE	0		pro	6mo	CD4	pp65	-	-	+	-	-	TRUE	0.00942865
pet	6mo	CD8	pp65	-	-	+	+	TRUE	0.00737436		pro	6mo	CD4	pp65	-	-	+	-	+	TRUE	0
pet	6mo	CD8	pp65	-	+	-	-	TRUE	0		pro	6mo	CD4	pp65	-	-	+	+	-	TRUE	0
pet	6mo	CD8	pp65	-	+	-	+	TRUE	0		pro	6mo	CD4	pp65	-	-	+	+	+	TRUE	0
pet	6mo	CD8	pp65	-	+	+	-	TRUE	0		pro	6mo	CD4	pp65	-	+	-	-	-	TRUE	0.0415614
pet	6mo	CD8	pp65	-	+	+	+	TRUE	0		pro	6mo	CD4	pp65	-	+	-	-	+	TRUE	0.00690465
pet	6mo	CD8	pp65	+	-	-	-	TRUE	0.140996		pro	6mo	CD4	pp65	-	+	-	+	-	TRUE	0.0621418
pet	6mo	CD8	pp65	+	-	-	+	TRUE	0.0553077		pro	6mo	CD4	pp65	-	+	-	+	+	TRUE	0.0276186
pet	6mo	CD8	pp65	+	-	+	-	TRUE	4.35749		pro	6mo	CD4	pp65	-	+	+	-	-	TRUE	0
pet	6mo	CD8	pp65	+	-	+	+	TRUE	2.79577		pro	6mo	CD4	pp65	-	+	+	-	+	TRUE	0
pet	6mo	CD8	pp65	+	+	-	-	TRUE	0.0110615		pro	6mo	CD4	pp65	-	+	+	+	-	TRUE	0
pet	6mo	CD8	pp65	+	+	-	+	TRUE	0		pro	6mo	CD4	pp65	-	+	+	+	+	TRUE	0.00690465
pet	6mo	CD8	pp65	+	+	+	-	TRUE	0.0184359		pro	6mo	CD4	pp65	+	-	-	-	-	TRUE	0.0138093
pet	6mo	CD8	pp65	+	+	+	+	TRUE	0.0331846		pro	6mo	CD4	pp65	+	-	-	-	+	TRUE	0
pet	6mo	CD8	pp65	-	-	-	+	TRUE	0		pro	6mo	CD4	pp65	+	-	-	+	-	TRUE	0.00929518
pet	6mo	CD8	pp65	-	-	+	+	TRUE	0		pro	6mo	CD4	pp65	+	-	-	+	+	TRUE	0
pet	6mo	CD8	pp65	-	+	-	-	TRUE	0.0570714		pro	6mo	CD4	pp65	+	-	+	-	-	TRUE	0
pet	6mo	CD8	pp65	-	+	-	+	TRUE	0		pro	6mo	CD4	pp65	+	-	+	-	+	TRUE	0
pet	6mo	CD8	pp65	-	+	+	-	TRUE	0.0427817		pro	6mo	CD4	pp65	+	-	+	+	-	TRUE	0
pet	6mo	CD8	pp65	-	+	+	+	TRUE	0		pro	6mo	CD4	pp65	+	-	+	+	+	TRUE	0
pet	6mo	CD8	pp65	+	-	-	-	TRUE	0.28457		pro	6mo	CD4	pp65	+	+	-	-	-	TRUE	0.448802
pet	6mo	CD8	pp65	+	-	-	+	TRUE	0.0345587		pro	6mo	CD4	pp65	+	+	-	-	+	TRUE	0.0483325
pet	6mo	CD8	pp65	+	-	+	-	TRUE	6.15291		pro	6mo	CD4	pp65	+	+	-	+	-	TRUE	0.0690465
pet	6mo	CD8	pp65	+	-	+	+	TRUE	1.59316		pro	6mo	CD4	pp65	+	+	-	+	+	TRUE	0.0207139
pet	6mo	CD8	pp65	+	+	-	-	TRUE	0.0682535		pro	6mo	CD4	pp65	+	+	+	-	-	TRUE	0.0621418
pet	6mo	CD8	pp65	+	+	-	+	TRUE	0.028511		pro	6mo	CD4	pp65	+	+	+	-	+	TRUE	0.0138093
pet	6mo	CD8	pp65	+	+	+	-	TRUE	0.186647		pro	6mo	CD4	pp65	+	+	+	+	-	TRUE	0.00690465
pet	6mo	CD8	pp65	+	+	+	+	TRUE	0.137371		pro	6mo	CD4	pp65	+	+	+	+	+	TRUE	0
pro	6mo	CD8	pp65	-	-	-	+	TRUE	0		pet	6mo	CD4	pp65	-	-	-	-	+	TRUE	0
pro	6mo	CD8	pp65	-	-	+	+	TRUE	0		pet	6mo	CD4	pp65	-	-	-	+	+	TRUE	0
pro	6mo	CD8	pp65	-	+	-	-	TRUE	0		pet	6mo	CD4	pp65	-	-	+	-	-	TRUE	0
pro	6mo	CD8	pp65	-	+	-	+	TRUE	0		pet	6mo	CD4	pp65	-	-	+	-	+	TRUE	0.00118868
pro	6mo	CD8	pp65	-	+	+	-	TRUE	7.76e-05		pet	6mo	CD4	pp65	-	-	+	+	-	TRUE	0.00118868
pro	6mo	CD8	pp65	-	+	+	+	TRUE	0		pet	6mo	CD4	pp65	-	-	+	+	+	TRUE	0
pro	6mo	CD8	pp65	+	-	-	-	TRUE	0.0270274		pet	6mo	CD4	pp65	-	+	-	-	-	TRUE	0.025917
pro	6mo	CD8	pp65	+	-	-	+	TRUE	0		pet	6mo	CD4	pp65	-	+	-	-	+	TRUE	0
pro	6mo	CD8	pp65	+	-	+	-	TRUE	7.93228		pet	6mo	CD4	pp65	-	+	-	+	-	TRUE	0
pro	6mo	CD8	pp65	+	-	+	+	TRUE	0.601238		pet	6mo	CD4	pp65	-	+	-	+	+	TRUE	0
pro	6mo	CD8	pp65	+	+	-	-	TRUE	0		pet	6mo	CD4	pp65	-	+	+	-	-	TRUE	0
pro	6mo	CD8	pp65	+	+	-	+	TRUE	0		pet	6mo	CD4	pp65	-	+	+	-	+	TRUE	0
pro	6mo	CD8	pp65	+	+	+	-	TRUE	0.0632022		pet	6mo	CD4	pp65	-	+	+	+	-	TRUE	0
pro	6mo	CD8	pp65	+	+	+	+	TRUE	0.0140449		pet	6mo	CD4	pp65	-	+	+	+	+	TRUE	0
pet	6mo	CD8	pp65	-	-	-	+	TRUE	0		pet	6mo	CD4	pp65	+	-	-	-	-	TRUE	0.302649
pet	6mo	CD8	pp65	-	-	+	+	TRUE	0		pet	6mo	CD4	pp65	+	-	-	-	+	TRUE	0.00118868
pet	6mo	CD8	pp65	-	+	-	-	TRUE	0		pet	6mo	CD4	pp65	+	-	-	+	-	TRUE	0.00713207
pet	6mo	CD8	pp65	-	+	-	+	TRUE	0		pet	6mo	CD4	pp65	+	-	-	+	+	TRUE	0
pet	6mo	CD8	pp65	-	+	+	-	TRUE	0		pet	6mo	CD4	pp65	+	-	+	-	-	TRUE	0.00356604
pet	6mo	CD8	pp65	-	+	+	+	TRUE	0		pet	6mo	CD4	pp65	+	-	+	-	+	TRUE	0
pet	6mo	CD8	pp65	+	-	-	-	TRUE	0.388336		pet	6mo	CD4	pp65	+	-	+	+	-	TRUE	0
pet	6mo	CD8	pp65	+	-	-	+	TRUE	0		pet	6mo	CD4	pp65	+	-	+	+	+	TRUE	0
pet	6mo	CD8	pp65	+	-	+	-	TRUE	2.29775		pet	6mo	CD4	pp65	+	+	-	-	-	TRUE	0.0154528
pet	6mo	CD8	pp65	+	-	+	+	TRUE	0.141593		pet	6mo	CD4	pp65	+	+	-	-	+	TRUE	0
pet	6mo	CD8	pp65	+	+	-	-	TRUE	0		pet	6mo	CD4	pp65	+	+	-	+	-	TRUE	0
pet	6mo	CD8	pp65	+	+	-	+	TRUE	0		pet	6mo	CD4	pp65	+	+	-	+	+	TRUE	0
pet	6mo	CD8	pp65	+	+	+	-	TRUE	0.0353982		pet	6mo	CD4	pp65	+	+	+	-	-	TRUE	0.00118868
pet	6mo	CD8	pp65	+	+	+	+	TRUE	0		pet	6mo	CD4	pp65	+	+	+	-	+	TRUE	0
pro	6mo	CD8	pp65	-	-	-	+	TRUE	0		pet	6mo	CD4	pp65	+	+	+	+	-	TRUE	0
pro	6mo	CD8	pp65	-	-	+	+	TRUE	0		pet	6mo	CD4	pp65	+	+	+	+	+	TRUE	0
pro	6mo	CD8	pp65	-	+	-	-	TRUE	0		pet	6mo	CD4	pp65	-	-	-	-	+	TRUE	0.00278684
pro	6mo	CD8	pp65	-	+	-	+	TRUE	0		pet	6mo	CD4	pp65	-	-	-	+	+	TRUE	0
pro	6mo	CD8	pp65	-	+	+	-	TRUE	0		pet	6mo	CD4	pp65	-	-	+	-	-	TRUE	0.00566806
pro	6mo	CD8	pp65	-	+	+	+	TRUE	0		pet	6mo	CD4	pp65	-	-	+	-	+	TRUE	0
pro	6mo	CD8	pp65	+	-	-	-	TRUE	0.010423		pet	6mo	CD4	pp65	-	-	+	+	-	TRUE	0
pro	6mo	CD8	pp65	+	-	-	+	TRUE	0		pet	6mo	CD4	pp65	-	-	+	+	+	TRUE	0
pro	6mo	CD8	pp65	+	-	+	-	TRUE	1.41797		pet	6mo	CD4	pp65	-	+	-	-	-	TRUE	0.106372
pro	6mo	CD8	pp65	+	-	+	+	TRUE	0.0773487		pet	6mo	CD4	pp65	-	+	-	-	+	TRUE	0.000189
pro	6mo	CD8	pp65	+	+	-	-	TRUE	0		pet	6mo	CD4	pp65	-	+	-	+	-	TRUE	0.014123
pro	6mo	CD8	pp65	+	+	-	+	TRUE	0		pet	6mo	CD4	pp65	-	+	-	+	+	TRUE	0.00278684
pro	6mo	CD8	pp65	+	+	+	-	TRUE	0.0118998		pet	6mo	CD4	pp65	-	+	+	-	-	TRUE	0.0111473
pro	6mo	CD8	pp65	+	+	+	+	TRUE	0.0059499		pet	6mo	CD4	pp65	-	+	+	-	+	TRUE	0.00278684
pet	6mo	CD8	pp65	-	-	-	+	TRUE	0		pet	6mo	CD4	pp65	-	+	+	+	-	TRUE	0
pet	6mo	CD8	pp65	-	-	+	+	TRUE	0.00421496		pet	6mo	CD4	pp65	-	+	+	+	+	TRUE	0
pet	6mo	CD8	pp65	-	+	-	-	TRUE	0.00447829		pet	6mo	CD4	pp65	+	-	-	-	-	TRUE	0.105234
pet	6mo	CD8	pp65	-	+	-	+	TRUE	0		pet	6mo	CD4	pp65	+	-	-	-	+	TRUE	0.000189
pet	6mo	CD8	pp65	-	+	+	-	TRUE	0		pet	6mo	CD4	pp65	+	-	-	+	-	TRUE	0
pet	6mo	CD8	pp65	-	+	+	+	TRUE	0		pet	6mo	CD4	pp65	+	-	-	+	+	TRUE	0
pet	6mo	CD8	pp65	+	-	-	-	TRUE	0.0380663		pet	6mo	CD4	pp65	+	-	+	-	-	TRUE	0.0113361
pet	6mo	CD8	pp65	+	-	-	+	TRUE	0		pet	6mo	CD4	pp65	+	-	+	-	+	TRUE	0.00278684
pet	6mo	CD8	pp65	+	-	+	-	TRUE	0.114462		pet	6mo	CD4	pp65	+	-	+	+	-	TRUE	0
pet	6mo	CD8	pp65	+	-	+	+	TRUE	0.0126449		pet	6mo	CD4	pp65	+	-	+	+	+	TRUE	0
pet	6mo	CD8	pp65	+	+	-	-	TRUE	0.0126449		pet	6mo	CD4	pp65	+	+	-	-	-	TRUE	0.128194
pet	6mo	CD8	pp65	+	+	-	+	TRUE	0		pet	6mo	CD4	pp65	+	+	-	-	+	TRUE	0.0222947
pet	6mo	CD8	pp65	+	+	+	-	TRUE	0		pet	6mo	CD4	pp65	+	+	-	+	-	TRUE	0
pet	6mo	CD8	pp65	+	+	+	+	TRUE	0		pet	6mo	CD4	pp65	+	+	-	+	+	TRUE	0.00278684
pet	6mo	CD8	pp65	-	-	-	+	TRUE	0		pet	6mo	CD4	pp65	+	+	+	-	-	TRUE	0.0222947
pet	6mo	CD8	pp65	-	-	+	+	TRUE	0.0013421		pet	6mo	CD4	pp65	+	+	+	-	+	TRUE	0.00836051
pet	6mo	CD8	pp65	-	+	-	-	TRUE	0.00385048		pet	6mo	CD4	pp65	+	+	+	+	-	TRUE	0.00278684
pet	6mo	CD8	pp65	-	+	-	+	TRUE	0		pet	6mo	CD4	pp65	+	+	+	+	+	TRUE	0
pet	6mo	CD8	pp65	-	+	+	-	TRUE	0.0110239		pet	6mo	CD4	pp65	-	-	-	-	+	TRUE	0
pet	6mo	CD8	pp65	-	+	+	+	TRUE	0		pet	6mo	CD4	pp65	-	-	-	+	+	TRUE	0
pet	6mo	CD8	pp65	+	-	-	-	TRUE	0.0871047		pet	6mo	CD4	pp65	-	-	+	-	-	TRUE	0.0143079
pet	6mo	CD8	pp65	+	-	-	+	TRUE	0.00536841		pet	6mo	CD4	pp65	-	-	+	-	+	TRUE	0.00670331
pet	6mo	CD8	pp65	+	-	+	-	TRUE	4.71841		pet	6mo	CD4	pp65	-	-	+	+	-	TRUE	0
pet	6mo	CD8	pp65	+	-	+	+	TRUE	0.923322		pet	6mo	CD4	pp65	-	-	+	+	+	TRUE	0
pet	6mo	CD8	pp65	+	+	-	-	TRUE	0.013421		pet	6mo	CD4	pp65	-	+	-	-	-	TRUE	0.000225
pet	6mo	CD8	pp65	+	+	-	+	TRUE	0.0040263		pet	6mo	CD4	pp65	-	+	-	-	+	TRUE	0
pet	6mo	CD8	pp65	+	+	+	-	TRUE	0.0335525		pet	6mo	CD4	pp65	-	+	-	+	-	TRUE	0.000225
pet	6mo	CD8	pp65	+	+	+	+	TRUE	0.0322104		pet	6mo	CD4	pp65	-	+	-	+	+	TRUE	0
pet	6mo	CD8	pp65	-	-	-	+	TRUE	0		pet	6mo	CD4	pp65	-	+	+	-	-	TRUE	0
pet	6mo	CD8	pp65	-	-	+	+	TRUE	0.00548396		pet	6mo	CD4	pp65	-	+	+	-	+	TRUE	0
pet	6mo	CD8	pp65	-	+	-	-	TRUE	0		pet	6mo	CD4	pp65	-	+	+	+	-	TRUE	0
pet	6mo	CD8	pp65	-	+	-	+	TRUE	0		pet	6mo	CD4	pp65	-	+	+	+	+	TRUE	0
pet	6mo	CD8	pp65	-	+	+	-	TRUE	0.00675615		pet	6mo	CD4	pp65	+	-	-	-	-	TRUE	0
pet	6mo	CD8	pp65	-	+	+	+	TRUE	0		pet	6mo	CD4	pp65	+	-	-	-	+	TRUE	0.0203352
pet	6mo	CD8	pp65	+	-	-	-	TRUE	1.98059		pet	6mo	CD4	pp65	+	-	-	+	-	TRUE	0
pet	6mo	CD8	pp65	+	-	-	+	TRUE	0.148067		pet	6mo	CD4	pp65	+	-	-	+	+	TRUE	0.00670331
pet	6mo	CD8	pp65	+	-	+	-	TRUE	5.13649		pet	6mo	CD4	pp65	+	-	+	-	-	TRUE	0
pet	6mo	CD8	pp65	+	-	+	+	TRUE	1.75487		pet	6mo	CD4	pp65	+	-	+	-	+	TRUE	0.00692862
pet	6mo	CD8	pp65	+	+	-	-	TRUE	0.0767754		pet	6mo	CD4	pp65	+	-	+	+	-	TRUE	0
pet	6mo	CD8	pp65	+	+	-	+	TRUE	0.0164519		pet	6mo	CD4	pp65	+	-	+	+	+	TRUE	0
pet	6mo	CD8	pp65	+	+	+	-	TRUE	0.0109679		pet	6mo	CD4	pp65	+	+	-	-	-	TRUE	0.0403325
pet	6mo	CD8	pp65	+	+	+	+	TRUE	0		pet	6mo	CD4	pp65	+	+	-	-	+	TRUE	0.0268132
pro	6mo	CD8	pp65	-	-	-	+	TRUE	0		pet	6mo	CD4	pp65	+	+	-	+	-	TRUE	0.0201099
pro	6mo	CD8	pp65	-	-	+	+	TRUE	0		pet	6mo	CD4	pp65	+	+	-	+	+	TRUE	0.0201099
pro	6mo	CD8	pp65	-	+	-	-	TRUE	0.00512839		pet	6mo	CD4	pp65	+	+	+	-	-	TRUE	0.000113
pro	6mo	CD8	pp65	-	+	-	+	TRUE	0		pet	6mo	CD4	pp65	+	+	+	-	+	TRUE	0.0201099
pro	6mo	CD8	pp65	-	+	+	-	TRUE	0.00395677		pet	6mo	CD4	pp65	+	+	+	+	-	TRUE	0
pro	6mo	CD8	pp65	-	+	+	+	TRUE	0		pet	6mo	CD4	pp65	+	+	+	+	+	TRUE	0
pro	6mo	CD8	pp65	+	-	-	-	TRUE	2.37443		pro	6mo	CD4	pp65	-	-	-	-	+	TRUE	0.00112314
pro	6mo	CD8	pp65	+	-	-	+	TRUE	0.0827325		pro	6mo	CD4	pp65	-	-	-	+	+	TRUE	0
pro	6mo	CD8	pp65	+	-	+	-	TRUE	27.6067		pro	6mo	CD4	pp65	-	-	+	-	-	TRUE	0.0226042
pro	6mo	CD8	pp65	+	-	+	+	TRUE	8.77556		pro	6mo	CD4	pp65	-	-	+	-	+	TRUE	0
pro	6mo	CD8	pp65	+	+	-	-	TRUE	0.0945515		pro	6mo	CD4	pp65	-	-	+	+	-	TRUE	0
pro	6mo	CD8	pp65	+	+	-	+	TRUE	0.0236379		pro	6mo	CD4	pp65	-	-	+	+	+	TRUE	0
pro	6mo	CD8	pp65	+	+	+	-	TRUE	0.845054		pro	6mo	CD4	pp65	-	+	-	-	-	TRUE	0.0576373
pro	6mo	CD8	pp65	+	+	+	+	TRUE	0.726864		pro	6mo	CD4	pp65	-	+	-	-	+	TRUE	0.00308645
pro	6mo	CD8	pp65	-	-	-	+	TRUE	0.00652741		pro	6mo	CD4	pp65	-	+	-	+	-	TRUE	0.00928293
pro	6mo	CD8	pp65	-	-	+	+	TRUE	0		pro	6mo	CD4	pp65	-	+	-	+	+	TRUE	0.00205763
pro	6mo	CD8	pp65	-	+	-	-	TRUE	0.0112021		pro	6mo	CD4	pp65	-	+	+	-	-	TRUE	0.00102882
pro	6mo	CD8	pp65	-	+	-	+	TRUE	0		pro	6mo	CD4	pp65	-	+	+	-	+	TRUE	0
pro	6mo	CD8	pp65	-	+	+	-	TRUE	0		pro	6mo	CD4	pp65	-	+	+	+	-	TRUE	0
pro	6mo	CD8	pp65	-	+	+	+	TRUE	0		pro	6mo	CD4	pp65	-	+	+	+	+	TRUE	0
pro	6mo	CD8	pp65	+	-	-	-	TRUE	0.0328722		pro	6mo	CD4	pp65	+	-	-	-	-	TRUE	0.0037405
pro	6mo	CD8	pp65	+	-	-	+	TRUE	0		pro	6mo	CD4	pp65	+	-	-	-	+	TRUE	0
pro	6mo	CD8	pp65	+	-	+	-	TRUE	0.000157		pro	6mo	CD4	pp65	+	-	-	+	-	TRUE	0.00930651
pro	6mo	CD8	pp65	+	-	+	+	TRUE	0		pro	6mo	CD4	pp65	+	-	-	+	+	TRUE	0
pro	6mo	CD8	pp65	+	+	-	-	TRUE	0.00326371		pro	6mo	CD4	pp65	+	-	+	-	-	TRUE	0.00318077
pro	6mo	CD8	pp65	+	+	-	+	TRUE	0		pro	6mo	CD4	pp65	+	-	+	-	+	TRUE	0.00205763
pro	6mo	CD8	pp65	+	+	+	-	TRUE	0		pro	6mo	CD4	pp65	+	-	+	+	-	TRUE	0
pro	6mo	CD8	pp65	+	+	+	+	TRUE	0		pro	6mo	CD4	pp65	+	-	+	+	+	TRUE	0
pet	6mo	CD8	pp65	-	-	-	+	TRUE	0		pro	6mo	CD4	pp65	+	+	-	-	-	TRUE	0.0494068
pet	6mo	CD8	pp65	-	-	+	+	TRUE	0		pro	6mo	CD4	pp65	+	+	-	-	+	TRUE	0.00925936
pet	6mo	CD8	pp65	-	+	-	-	TRUE	0.030656		pro	6mo	CD4	pp65	+	+	-	+	-	TRUE	0.00102882
pet	6mo	CD8	pp65	-	+	-	+	TRUE	0		pro	6mo	CD4	pp65	+	+	-	+	+	TRUE	0.00411527
pet	6mo	CD8	pp65	-	+	+	-	TRUE	0		pro	6mo	CD4	pp65	+	+	+	-	-	TRUE	0
pet	6mo	CD8	pp65	-	+	+	+	TRUE	0		pro	6mo	CD4	pp65	+	+	+	-	+	TRUE	0.00102882
pet	6mo	CD8	pp65	+	-	-	-	TRUE	0.214592		pro	6mo	CD4	pp65	+	+	+	+	-	TRUE	0
pet	6mo	CD8	pp65	+	-	-	+	TRUE	0		pro	6mo	CD4	pp65	+	+	+	+	+	TRUE	0
pet	6mo	CD8	pp65	+	-	+	-	TRUE	6.00228		pet	6mo	CD4	pp65	-	-	-	-	+	TRUE	0
pet	6mo	CD8	pp65	+	-	+	+	TRUE	1.56346		pet	6mo	CD4	pp65	-	-	-	+	+	TRUE	0
pet	6mo	CD8	pp65	+	+	-	-	TRUE	0.030656		pet	6mo	CD4	pp65	-	-	+	-	-	TRUE	0
pet	6mo	CD8	pp65	+	+	-	+	TRUE	0		pet	6mo	CD4	pp65	-	-	+	-	+	TRUE	0
pet	6mo	CD8	pp65	+	+	+	-	TRUE	0.030656		pet	6mo	CD4	pp65	-	-	+	+	-	TRUE	0
pet	6mo	CD8	pp65	+	+	+	+	TRUE	0		pet	6mo	CD4	pp65	-	-	+	+	+	TRUE	0
pro	6mo	CD8	pp65	-	-	-	+	TRUE	0		pet	6mo	CD4	pp65	-	+	-	-	-	TRUE	0.0230196
pro	6mo	CD8	pp65	-	-	+	+	TRUE	0		pet	6mo	CD4	pp65	-	+	-	-	+	TRUE	0.00482439
pro	6mo	CD8	pp65	-	+	-	-	TRUE	0.00745018		pet	6mo	CD4	pp65	-	+	-	+	-	TRUE	0
pro	6mo	CD8	pp65	-	+	-	+	TRUE	0		pet	6mo	CD4	pp65	-	+	-	+	+	TRUE	0
pro	6mo	CD8	pp65	-	+	+	-	TRUE	0.00459232		pet	6mo	CD4	pp65	-	+	+	-	-	TRUE	0.00482439
pro	6mo	CD8	pp65	-	+	+	+	TRUE	0		pet	6mo	CD4	pp65	-	+	+	-	+	TRUE	0
pro	6mo	CD8	pp65	+	-	-	-	TRUE	0.00372509		pet	6mo	CD4	pp65	-	+	+	+	-	TRUE	0
pro	6mo	CD8	pp65	+	-	-	+	TRUE	0		pet	6mo	CD4	pp65	-	+	+	+	+	TRUE	0
pro	6mo	CD8	pp65	+	-	+	-	TRUE	0.0453515		pet	6mo	CD4	pp65	+	-	-	-	-	TRUE	0
pro	6mo	CD8	pp65	+	-	+	+	TRUE	0		pet	6mo	CD4	pp65	+	-	-	-	+	TRUE	0
pro	6mo	CD8	pp65	+	+	-	-	TRUE	0		pet	6mo	CD4	pp65	+	-	-	+	-	TRUE	0
pro	6mo	CD8	pp65	+	+	-	+	TRUE	0		pet	6mo	CD4	pp65	+	-	-	+	+	TRUE	0
pro	6mo	CD8	pp65	+	+	+	-	TRUE	0		pet	6mo	CD4	pp65	+	-	+	-	-	TRUE	0
pro	6mo	CD8	pp65	+	+	+	+	TRUE	0		pet	6mo	CD4	pp65	+	-	+	-	+	TRUE	0
pet	6mo	CD8	pp65	-	-	-	+	TRUE	2.7e-05		pet	6mo	CD4	pp65	+	-	+	+	-	TRUE	0
pet	6mo	CD8	pp65	-	-	+	+	TRUE	0		pet	6mo	CD4	pp65	+	-	+	+	+	TRUE	0
pet	6mo	CD8	pp65	-	+	-	-	TRUE	0		pet	6mo	CD4	pp65	+	+	-	-	-	TRUE	0.0434195
pet	6mo	CD8	pp65	-	+	-	+	TRUE	0		pet	6mo	CD4	pp65	+	+	-	-	+	TRUE	0.00964878
pet	6mo	CD8	pp65	-	+	+	-	TRUE	0.00777941		pet	6mo	CD4	pp65	+	+	-	+	-	TRUE	0.00482439
pet	6mo	CD8	pp65	-	+	+	+	TRUE	0		pet	6mo	CD4	pp65	+	+	-	+	+	TRUE	0
pet	6mo	CD8	pp65	+	-	-	-	TRUE	0.0626892		pet	6mo	CD4	pp65	+	+	+	-	-	TRUE	0.00964878
pet	6mo	CD8	pp65	+	-	-	+	TRUE	0.00750976		pet	6mo	CD4	pp65	+	+	+	-	+	TRUE	0
pet	6mo	CD8	pp65	+	-	+	-	TRUE	1.35561		pet	6mo	CD4	pp65	+	+	+	+	-	TRUE	0
pet	6mo	CD8	pp65	+	-	+	+	TRUE	0.217783		pet	6mo	CD4	pp65	+	+	+	+	+	TRUE	0
pet	6mo	CD8	pp65	+	+	-	-	TRUE	0.0175228		pet	6mo	CD4	pp65	-	-	-	-	+	TRUE	0.0030596
pet	6mo	CD8	pp65	+	+	-	+	TRUE	0.00500651		pet	6mo	CD4	pp65	-	-	-	+	+	TRUE	0
pet	6mo	CD8	pp65	+	+	+	-	TRUE	0.0275628		pet	6mo	CD4	pp65	-	-	+	-	-	TRUE	0.0277842
pet	6mo	CD8	pp65	+	+	+	+	TRUE	0.0225293		pet	6mo	CD4	pp65	-	-	+	-	+	TRUE	0
pet	6mo	CD8	pp65	-	-	-	+	TRUE	0		pet	6mo	CD4	pp65	-	-	+	+	-	TRUE	0
pet	6mo	CD8	pp65	-	-	+	+	TRUE	0		pet	6mo	CD4	pp65	-	-	+	+	+	TRUE	0
pet	6mo	CD8	pp65	-	+	-	-	TRUE	0		pet	6mo	CD4	pp65	-	+	-	-	-	TRUE	0
pet	6mo	CD8	pp65	-	+	-	+	TRUE	0		pet	6mo	CD4	pp65	-	+	-	-	+	TRUE	0.0122384
pet	6mo	CD8	pp65	-	+	+	-	TRUE	0.0145412		pet	6mo	CD4	pp65	-	+	-	+	-	TRUE	0.00245461
pet	6mo	CD8	pp65	-	+	+	+	TRUE	0		pet	6mo	CD4	pp65	-	+	-	+	+	TRUE	0.0030596
pet	6mo	CD8	pp65	+	-	-	-	TRUE	0.179889		pet	6mo	CD4	pp65	-	+	+	-	-	TRUE	0.00245461
pet	6mo	CD8	pp65	+	-	-	+	TRUE	0		pet	6mo	CD4	pp65	-	+	+	-	+	TRUE	0
pet	6mo	CD8	pp65	+	-	+	-	TRUE	1.92666		pet	6mo	CD4	pp65	-	+	+	+	-	TRUE	0
pet	6mo	CD8	pp65	+	-	+	+	TRUE	0.0436237		pet	6mo	CD4	pp65	-	+	+	+	+	TRUE	0
pet	6mo	CD8	pp65	+	+	-	-	TRUE	0.00969415		pet	6mo	CD4	pp65	+	-	-	-	-	TRUE	0
pet	6mo	CD8	pp65	+	+	-	+	TRUE	0		pet	6mo	CD4	pp65	+	-	-	-	+	TRUE	0.000818
pet	6mo	CD8	pp65	+	+	+	-	TRUE	0		pet	6mo	CD4	pp65	+	-	-	+	-	TRUE	0.0108152
pet	6mo	CD8	pp65	+	+	+	+	TRUE	0		pet	6mo	CD4	pp65	+	-	-	+	+	TRUE	0
pet	6mo	CD8	pp65	-	-	-	+	TRUE	0		pet	6mo	CD4	pp65	+	-	+	-	-	TRUE	0.0208122
pet	6mo	CD8	pp65	-	-	+	+	TRUE	0		pet	6mo	CD4	pp65	+	-	+	-	+	TRUE	0
pet	6mo	CD8	pp65	-	+	-	-	TRUE	0.0141664		pet	6mo	CD4	pp65	+	-	+	+	-	TRUE	0
pet	6mo	CD8	pp65	-	+	-	+	TRUE	0		pet	6mo	CD4	pp65	+	-	+	+	+	TRUE	0
pet	6mo	CD8	pp65	-	+	+	-	TRUE	0.00403425		pet	6mo	CD4	pp65	+	+	-	-	-	TRUE	0.15298
pet	6mo	CD8	pp65	-	+	+	+	TRUE	0		pet	6mo	CD4	pp65	+	+	-	-	+	TRUE	0.030596
pet	6mo	CD8	pp65	+	-	-	-	TRUE	0.00619095		pet	6mo	CD4	pp65	+	+	-	+	-	TRUE	0.0030596
pet	6mo	CD8	pp65	+	-	-	+	TRUE	0		pet	6mo	CD4	pp65	+	+	-	+	+	TRUE	0.0091788
pet	6mo	CD8	pp65	+	-	+	-	TRUE	0.360806		pet	6mo	CD4	pp65	+	+	+	-	-	TRUE	0.0314142
pet	6mo	CD8	pp65	+	-	+	+	TRUE	0.0137942		pet	6mo	CD4	pp65	+	+	+	-	+	TRUE	0.0275364
pet	6mo	CD8	pp65	+	+	-	-	TRUE	0.0019706		pet	6mo	CD4	pp65	+	+	+	+	-	TRUE	0
pet	6mo	CD8	pp65	+	+	-	+	TRUE	0		pet	6mo	CD4	pp65	+	+	+	+	+	TRUE	0
pet	6mo	CD8	pp65	+	+	+	-	TRUE	0.0039412		pro	6mo	CD4	pp65	-	-	-	-	+	TRUE	0
pet	6mo	CD8	pp65	+	+	+	+	TRUE	0		pro	6mo	CD4	pp65	-	-	-	+	+	TRUE	0
pro	6mo	CD8	pp65	-	-	-	+	TRUE	0		pro	6mo	CD4	pp65	-	-	+	-	-	TRUE	0.0285555
pro	6mo	CD8	pp65	-	-	+	+	TRUE	0		pro	6mo	CD4	pp65	-	-	+	-	+	TRUE	0
pro	6mo	CD8	pp65	-	+	-	-	TRUE	0		pro	6mo	CD4	pp65	-	-	+	+	-	TRUE	0.00565163
pro	6mo	CD8	pp65	-	+	-	+	TRUE	0		pro	6mo	CD4	pp65	-	-	+	+	+	TRUE	0
pro	6mo	CD8	pp65	-	+	+	-	TRUE	0		pro	6mo	CD4	pp65	-	+	-	-	-	TRUE	0.0283856
pro	6mo	CD8	pp65	-	+	+	+	TRUE	0		pro	6mo	CD4	pp65	-	+	-	-	+	TRUE	0
pro	6mo	CD8	pp65	+	-	-	-	TRUE	0		pro	6mo	CD4	pp65	-	+	-	+	-	TRUE	0
pro	6mo	CD8	pp65	+	-	-	+	TRUE	0		pro	6mo	CD4	pp65	-	+	-	+	+	TRUE	0
pro	6mo	CD8	pp65	+	-	+	-	TRUE	0.0395974		pro	6mo	CD4	pp65	-	+	+	-	-	TRUE	0
pro	6mo	CD8	pp65	+	-	+	+	TRUE	0		pro	6mo	CD4	pp65	-	+	+	-	+	TRUE	0
pro	6mo	CD8	pp65	+	+	-	-	TRUE	0		pro	6mo	CD4	pp65	-	+	+	+	-	TRUE	0
pro	6mo	CD8	pp65	+	+	-	+	TRUE	0		pro	6mo	CD4	pp65	-	+	+	+	+	TRUE	0
pro	6mo	CD8	pp65	+	+	+	-	TRUE	0		pro	6mo	CD4	pp65	+	-	-	-	-	TRUE	0
pro	6mo	CD8	pp65	+	+	+	+	TRUE	0		pro	6mo	CD4	pp65	+	-	-	-	+	TRUE	0
pet	6mo	CD8	pp65	-	-	-	+	TRUE	0.00144246		pro	6mo	CD4	pp65	+	-	-	+	-	TRUE	0.0171248
pet	6mo	CD8	pp65	-	-	+	+	TRUE	0		pro	6mo	CD4	pp65	+	-	-	+	+	TRUE	0
pet	6mo	CD8	pp65	-	+	-	-	TRUE	0.0403913		pro	6mo	CD4	pp65	+	-	+	-	-	TRUE	0.0171673
pet	6mo	CD8	pp65	-	+	-	+	TRUE	0		pro	6mo	CD4	pp65	+	-	+	-	+	TRUE	0
pet	6mo	CD8	pp65	-	+	+	-	TRUE	0		pro	6mo	CD4	pp65	+	-	+	+	-	TRUE	0
pet	6mo	CD8	pp65	-	+	+	+	TRUE	0		pro	6mo	CD4	pp65	+	-	+	+	+	TRUE	0
pet	6mo	CD8	pp65	+	-	-	-	TRUE	0.14153		pro	6mo	CD4	pp65	+	+	-	-	-	TRUE	0.135639
pet	6mo	CD8	pp65	+	-	-	+	TRUE	0.00288492		pro	6mo	CD4	pp65	+	+	-	-	+	TRUE	0.00565163
pet	6mo	CD8	pp65	+	-	+	-	TRUE	0.453047		pro	6mo	CD4	pp65	+	+	-	+	-	TRUE	0
pet	6mo	CD8	pp65	+	-	+	+	TRUE	0.0072123		pro	6mo	CD4	pp65	+	+	-	+	+	TRUE	0
pet	6mo	CD8	pp65	+	+	-	-	TRUE	0.00576984		pro	6mo	CD4	pp65	+	+	+	-	-	TRUE	0.0113033
pet	6mo	CD8	pp65	+	+	-	+	TRUE	0		pro	6mo	CD4	pp65	+	+	+	-	+	TRUE	0
pet	6mo	CD8	pp65	+	+	+	-	TRUE	0.00288492		pro	6mo	CD4	pp65	+	+	+	+	-	TRUE	0
pet	6mo	CD8	pp65	+	+	+	+	TRUE	0		pro	6mo	CD4	pp65	+	+	+	+	+	TRUE	0
pet	6mo	CD8	pp65	-	-	-	+	TRUE	0		pro	6mo	CD4	pp65	-	-	-	-	+	TRUE	0.00283708
pet	6mo	CD8	pp65	-	-	+	+	TRUE	0		pro	6mo	CD4	pp65	-	-	-	+	+	TRUE	0
pet	6mo	CD8	pp65	-	+	-	-	TRUE	0.00103075		pro	6mo	CD4	pp65	-	-	+	-	-	TRUE	0
pet	6mo	CD8	pp65	-	+	-	+	TRUE	0		pro	6mo	CD4	pp65	-	-	+	-	+	TRUE	0.00144211
pet	6mo	CD8	pp65	-	+	+	-	TRUE	0		pro	6mo	CD4	pp65	-	-	+	+	-	TRUE	0
pet	6mo	CD8	pp65	-	+	+	+	TRUE	0		pro	6mo	CD4	pp65	-	-	+	+	+	TRUE	0
pet	6mo	CD8	pp65	+	-	-	-	TRUE	0.122336		pro	6mo	CD4	pp65	-	+	-	-	-	TRUE	0.0256751
pet	6mo	CD8	pp65	+	-	-	+	TRUE	0		pro	6mo	CD4	pp65	-	+	-	-	+	TRUE	0.0127669
pet	6mo	CD8	pp65	+	-	+	-	TRUE	1.17234		pro	6mo	CD4	pp65	-	+	-	+	-	TRUE	0.0269758
pet	6mo	CD8	pp65	+	-	+	+	TRUE	0.00487033		pro	6mo	CD4	pp65	-	+	-	+	+	TRUE	0.0198596
pet	6mo	CD8	pp65	+	+	-	-	TRUE	0		pro	6mo	CD4	pp65	-	+	+	-	-	TRUE	0.00283708
pet	6mo	CD8	pp65	+	+	-	+	TRUE	0		pro	6mo	CD4	pp65	-	+	+	-	+	TRUE	0.00141854
pet	6mo	CD8	pp65	+	+	+	-	TRUE	0		pro	6mo	CD4	pp65	-	+	+	+	-	TRUE	0
pet	6mo	CD8	pp65	+	+	+	+	TRUE	0		pro	6mo	CD4	pp65	-	+	+	+	+	TRUE	0.00283708
pet	6mo	CD8	pp65	-	-	-	+	TRUE	0		pro	6mo	CD4	pp65	+	-	-	-	-	TRUE	0.343144
pet	6mo	CD8	pp65	-	-	+	+	TRUE	0		pro	6mo	CD4	pp65	+	-	-	-	+	TRUE	0
pet	6mo	CD8	pp65	-	+	-	-	TRUE	0.00663682		pro	6mo	CD4	pp65	+	-	-	+	-	TRUE	0.0371177
pet	6mo	CD8	pp65	-	+	-	+	TRUE	0		pro	6mo	CD4	pp65	+	-	-	+	+	TRUE	0
pet	6mo	CD8	pp65	-	+	+	-	TRUE	0.00486317		pro	6mo	CD4	pp65	+	-	+	-	-	TRUE	0.00552828
pet	6mo	CD8	pp65	-	+	+	+	TRUE	0		pro	6mo	CD4	pp65	+	-	+	-	+	TRUE	0.00158351
pet	6mo	CD8	pp65	+	-	-	-	TRUE	0.107775		pro	6mo	CD4	pp65	+	-	+	+	-	TRUE	0
pet	6mo	CD8	pp65	+	-	-	+	TRUE	0.00214961		pro	6mo	CD4	pp65	+	-	+	+	+	TRUE	0
pet	6mo	CD8	pp65	+	-	+	-	TRUE	2.80876		pro	6mo	CD4	pp65	+	+	-	-	-	TRUE	0.307965
pet	6mo	CD8	pp65	+	-	+	+	TRUE	0.22356		pro	6mo	CD4	pp65	+	+	-	-	+	TRUE	0.153226
pet	6mo	CD8	pp65	+	+	-	-	TRUE	0.00429923		pro	6mo	CD4	pp65	+	+	-	+	-	TRUE	0.0468354
pet	6mo	CD8	pp65	+	+	-	+	TRUE	0.00214961		pro	6mo	CD4	pp65	+	+	-	+	+	TRUE	0.0794383
pet	6mo	CD8	pp65	+	+	+	-	TRUE	0.0150473		pro	6mo	CD4	pp65	+	+	+	-	-	TRUE	0.0652529
pet	6mo	CD8	pp65	+	+	+	+	TRUE	0.00214961		pro	6mo	CD4	pp65	+	+	+	-	+	TRUE	0.12625
pro	6mo	CD8	pp65	-	-	-	+	TRUE	0		pro	6mo	CD4	pp65	+	+	+	+	-	TRUE	0.0070927
pro	6mo	CD8	pp65	-	-	+	+	TRUE	0		pro	6mo	CD4	pp65	+	+	+	+	+	TRUE	0.0297893
pro	6mo	CD8	pp65	-	+	-	-	TRUE	0.0677507		pet	6mo	CD4	pp65	-	-	-	-	+	TRUE	0
pro	6mo	CD8	pp65	-	+	-	+	TRUE	0		pet	6mo	CD4	pp65	-	-	-	+	+	TRUE	0
pro	6mo	CD8	pp65	-	+	+	-	TRUE	0		pet	6mo	CD4	pp65	-	-	+	-	-	TRUE	0
pro	6mo	CD8	pp65	-	+	+	+	TRUE	0		pet	6mo	CD4	pp65	-	-	+	-	+	TRUE	0
pro	6mo	CD8	pp65	+	-	-	-	TRUE	0.745257		pet	6mo	CD4	pp65	-	-	+	+	-	TRUE	0
pro	6mo	CD8	pp65	+	-	-	+	TRUE	0.0677507		pet	6mo	CD4	pp65	-	-	+	+	+	TRUE	0
pro	6mo	CD8	pp65	+	-	+	-	TRUE	4.00705		pet	6mo	CD4	pp65	-	+	-	-	-	TRUE	0.0121323
pro	6mo	CD8	pp65	+	-	+	+	TRUE	0.474255		pet	6mo	CD4	pp65	-	+	-	-	+	TRUE	0.00295325
pro	6mo	CD8	pp65	+	+	-	-	TRUE	0		pet	6mo	CD4	pp65	-	+	-	+	-	TRUE	0.00885975
pro	6mo	CD8	pp65	+	+	-	+	TRUE	0		pet	6mo	CD4	pp65	-	+	-	+	+	TRUE	0.00295325
pro	6mo	CD8	pp65	+	+	+	-	TRUE	0		pet	6mo	CD4	pp65	-	+	+	-	-	TRUE	0.0059065
pro	6mo	CD8	pp65	+	+	+	+	TRUE	0		pet	6mo	CD4	pp65	-	+	+	-	+	TRUE	0
pro	6mo	CD8	pp65	-	-	-	+	TRUE	0		pet	6mo	CD4	pp65	-	+	+	+	-	TRUE	0
pro	6mo	CD8	pp65	-	-	+	+	TRUE	0		pet	6mo	CD4	pp65	-	+	+	+	+	TRUE	0
pro	6mo	CD8	pp65	-	+	-	-	TRUE	0		pet	6mo	CD4	pp65	+	-	-	-	-	TRUE	0.618828
pro	6mo	CD8	pp65	-	+	-	+	TRUE	0		pet	6mo	CD4	pp65	+	-	-	-	+	TRUE	0
pro	6mo	CD8	pp65	-	+	+	-	TRUE	0		pet	6mo	CD4	pp65	+	-	-	+	-	TRUE	0.0039111
pro	6mo	CD8	pp65	-	+	+	+	TRUE	0		pet	6mo	CD4	pp65	+	-	-	+	+	TRUE	0
pro	6mo	CD8	pp65	+	-	-	-	TRUE	2.19458		pet	6mo	CD4	pp65	+	-	+	-	-	TRUE	0.0300114
pro	6mo	CD8	pp65	+	-	-	+	TRUE	0.105621		pet	6mo	CD4	pp65	+	-	+	-	+	TRUE	0.00295325
pro	6mo	CD8	pp65	+	-	+	-	TRUE	7.06953		pet	6mo	CD4	pp65	+	-	+	+	-	TRUE	0
pro	6mo	CD8	pp65	+	-	+	+	TRUE	0.704143		pet	6mo	CD4	pp65	+	-	+	+	+	TRUE	0
pro	6mo	CD8	pp65	+	+	-	-	TRUE	0.0352071		pet	6mo	CD4	pp65	+	+	-	-	-	TRUE	0.262839
pro	6mo	CD8	pp65	+	+	-	+	TRUE	0.0352071		pet	6mo	CD4	pp65	+	+	-	-	+	TRUE	0.035439
pro	6mo	CD8	pp65	+	+	+	-	TRUE	0.0938857		pet	6mo	CD4	pp65	+	+	-	+	-	TRUE	0
pro	6mo	CD8	pp65	+	+	+	+	TRUE	0.0469428		pet	6mo	CD4	pp65	+	+	-	+	+	TRUE	0
pro	6mo	CD8	pp65	-	-	-	+	TRUE	0		pet	6mo	CD4	pp65	+	+	+	-	-	TRUE	0.070878
pro	6mo	CD8	pp65	-	-	+	+	TRUE	0		pet	6mo	CD4	pp65	+	+	+	-	+	TRUE	0.0149259
pro	6mo	CD8	pp65	-	+	-	-	TRUE	0.00786218		pet	6mo	CD4	pp65	+	+	+	+	-	TRUE	0
pro	6mo	CD8	pp65	-	+	-	+	TRUE	0		pet	6mo	CD4	pp65	+	+	+	+	+	TRUE	0
pro	6mo	CD8	pp65	-	+	+	-	TRUE	0.00456475		pro	6mo	CD4	pp65	-	-	-	-	+	TRUE	0
pro	6mo	CD8	pp65	-	+	+	+	TRUE	0		pro	6mo	CD4	pp65	-	-	-	+	+	TRUE	0
pro	6mo	CD8	pp65	+	-	-	-	TRUE	0.0187323		pro	6mo	CD4	pp65	-	-	+	-	-	TRUE	0.00297175
pro	6mo	CD8	pp65	+	-	-	+	TRUE	0		pro	6mo	CD4	pp65	-	-	+	-	+	TRUE	0
pro	6mo	CD8	pp65	+	-	+	-	TRUE	8.06495		pro	6mo	CD4	pp65	-	-	+	+	-	TRUE	0.000982
pro	6mo	CD8	pp65	+	-	+	+	TRUE	0.0352663		pro	6mo	CD4	pp65	-	-	+	+	+	TRUE	0
pro	6mo	CD8	pp65	+	+	-	-	TRUE	0		pro	6mo	CD4	pp65	-	+	-	-	-	TRUE	0.0072366
pro	6mo	CD8	pp65	+	+	-	+	TRUE	0		pro	6mo	CD4	pp65	-	+	-	-	+	TRUE	0.000224
pro	6mo	CD8	pp65	+	+	+	-	TRUE	0.0302282		pro	6mo	CD4	pp65	-	+	-	+	-	TRUE	0.00230003
pro	6mo	CD8	pp65	+	+	+	+	TRUE	0		pro	6mo	CD4	pp65	-	+	-	+	+	TRUE	0
pet	6mo	CD8	pp65	-	-	-	+	TRUE	0		pro	6mo	CD4	pp65	-	+	+	-	-	TRUE	0.00785415
pet	6mo	CD8	pp65	-	-	+	+	TRUE	0.00204143		pro	6mo	CD4	pp65	-	+	+	-	+	TRUE	0.000982
pet	6mo	CD8	pp65	-	+	-	-	TRUE	0.000539		pro	6mo	CD4	pp65	-	+	+	+	-	TRUE	0
pet	6mo	CD8	pp65	-	+	-	+	TRUE	0		pro	6mo	CD4	pp65	-	+	+	+	+	TRUE	0
pet	6mo	CD8	pp65	-	+	+	-	TRUE	0		pro	6mo	CD4	pp65	+	-	-	-	-	TRUE	0
pet	6mo	CD8	pp65	-	+	+	+	TRUE	0		pro	6mo	CD4	pp65	+	-	-	-	+	TRUE	0.0020757
pet	6mo	CD8	pp65	+	-	-	-	TRUE	0.568095		pro	6mo	CD4	pp65	+	-	-	+	-	TRUE	0
pet	6mo	CD8	pp65	+	-	-	+	TRUE	0.0448868		pro	6mo	CD4	pp65	+	-	-	+	+	TRUE	0
pet	6mo	CD8	pp65	+	-	+	-	TRUE	5.59056		pro	6mo	CD4	pp65	+	-	+	-	-	TRUE	0.00821837
pet	6mo	CD8	pp65	+	-	+	+	TRUE	1.52438		pro	6mo	CD4	pp65	+	-	+	-	+	TRUE	0
pet	6mo	CD8	pp65	+	+	-	-	TRUE	0.0741608		pro	6mo	CD4	pp65	+	-	+	+	-	TRUE	0
pet	6mo	CD8	pp65	+	+	-	+	TRUE	0.0117096		pro	6mo	CD4	pp65	+	-	+	+	+	TRUE	0
pet	6mo	CD8	pp65	+	+	+	-	TRUE	0.120999		pro	6mo	CD4	pp65	+	+	-	-	-	TRUE	0.0536885
pet	6mo	CD8	pp65	+	+	+	+	TRUE	0.0741608		pro	6mo	CD4	pp65	+	+	-	-	+	TRUE	0.00294531
pet	6mo	CD8	pp65	-	-	-	+	TRUE	0		pro	6mo	CD4	pp65	+	+	-	+	-	TRUE	0
pet	6mo	CD8	pp65	-	-	+	+	TRUE	0		pro	6mo	CD4	pp65	+	+	-	+	+	TRUE	0
pet	6mo	CD8	pp65	-	+	-	-	TRUE	0.0194187		pro	6mo	CD4	pp65	+	+	+	-	-	TRUE	0.0032818
pet	6mo	CD8	pp65	-	+	-	+	TRUE	0		pro	6mo	CD4	pp65	+	+	+	-	+	TRUE	0.000224
pet	6mo	CD8	pp65	-	+	+	-	TRUE	0		pro	6mo	CD4	pp65	+	+	+	+	-	TRUE	0
pet	6mo	CD8	pp65	-	+	+	+	TRUE	0		pro	6mo	CD4	pp65	+	+	+	+	+	TRUE	0
pet	6mo	CD8	pp65	+	-	-	-	TRUE	0.0246549		pro	6mo	CD4	pp65	-	-	-	-	+	TRUE	8.93e-05
pet	6mo	CD8	pp65	+	-	-	+	TRUE	0		pro	6mo	CD4	pp65	-	-	-	+	+	TRUE	0
pet	6mo	CD8	pp65	+	-	+	-	TRUE	0.644159		pro	6mo	CD4	pp65	-	-	+	-	-	TRUE	0.0233043
pet	6mo	CD8	pp65	+	-	+	+	TRUE	0.0509588		pro	6mo	CD4	pp65	-	-	+	-	+	TRUE	0
pet	6mo	CD8	pp65	+	+	-	-	TRUE	0		pro	6mo	CD4	pp65	-	-	+	+	-	TRUE	0
pet	6mo	CD8	pp65	+	+	-	+	TRUE	0		pro	6mo	CD4	pp65	-	-	+	+	+	TRUE	0
pet	6mo	CD8	pp65	+	+	+	-	TRUE	0		pro	6mo	CD4	pp65	-	+	-	-	-	TRUE	0.0320996
pet	6mo	CD8	pp65	+	+	+	+	TRUE	0		pro	6mo	CD4	pp65	-	+	-	-	+	TRUE	0.00246233
pet	6mo	CD8	pp65	-	-	-	+	TRUE	0		pro	6mo	CD4	pp65	-	+	-	+	-	TRUE	0.00369349
pet	6mo	CD8	pp65	-	-	+	+	TRUE	0		pro	6mo	CD4	pp65	-	+	-	+	+	TRUE	0
pet	6mo	CD8	pp65	-	+	-	-	TRUE	0		pro	6mo	CD4	pp65	-	+	+	-	-	TRUE	0.00492465
pet	6mo	CD8	pp65	-	+	-	+	TRUE	0		pro	6mo	CD4	pp65	-	+	+	-	+	TRUE	0.00369349
pet	6mo	CD8	pp65	-	+	+	-	TRUE	0.00166141		pro	6mo	CD4	pp65	-	+	+	+	-	TRUE	0
pet	6mo	CD8	pp65	-	+	+	+	TRUE	0		pro	6mo	CD4	pp65	-	+	+	+	+	TRUE	0.00123116
pet	6mo	CD8	pp65	+	-	-	-	TRUE	0.310084		pro	6mo	CD4	pp65	+	-	-	-	-	TRUE	0.108922
pet	6mo	CD8	pp65	+	-	-	+	TRUE	0.0508499		pro	6mo	CD4	pp65	+	-	-	-	+	TRUE	0.00251592
pet	6mo	CD8	pp65	+	-	+	-	TRUE	6.8249		pro	6mo	CD4	pp65	+	-	-	+	-	TRUE	0.00501398
pet	6mo	CD8	pp65	+	-	+	+	TRUE	4.0462		pro	6mo	CD4	pp65	+	-	-	+	+	TRUE	0
[truncated: 3,312 more rows]

[truncated: 3 more sheets: SupplFigure4, SupplFigure5, SupplFigure6]
